# Supplementary material for: CUL3LRB E3 ubiquitin ligases control thermosensory growth in Arabidopsis by differentially regulating HY5 and PIF4 protein stability
Source: Sci Adv. 2026 Mar 6;12(10):eaec7817. doi: 10.1126/sciadv.aec7817 (PMC12965291; doi:10.1126/sciadv.aec7817)
Supplement: Supplementary file 2 — Datasets S1 and S2 [file sciadv.aec7817_datasets_s1_and_s2.zip]

Archive with 2 entries (2 files):
- aec7817_data_s1.xlsx
- aec7817_data_s2.xlsx
