# Supplementary material for: CUL3LRB E3 ubiquitin ligases control thermosensory growth in Arabidopsis by differentially regulating HY5 and PIF4 protein stability
Source: Sci Adv. 2026 Mar 6;12(10):eaec7817. doi: 10.1126/sciadv.aec7817 (PMC12965291; doi:10.1126/sciadv.aec7817)
Supplement: Supplementary file 2 — Datasets S1 and S2 [file sciadv.aec7817_datasets_s1_and_s2.zip › aec7817_data_s1.xlsx]

## Sheet: DEGs
Dataset S1. List of differentially expressed genes in Col-0, lrb123 and pif4 genotypes from six-day-old seedlings grown at 22°C and 27°C.
Col-0 (27°C vs 22°C)										lbr123 (27°C vs 22°C)										pif4 (27°C vs 22°C)
Gene IDs	Gene symbol	Annotation	base Mean	log2fold-change	p-value	padj	up-regulation	down-regulation		Gene IDs	Gene symbol	Annotation	base Mean	log2fold-change	p-value	padj	up-regulation	down-regulation		Gene IDs	Gene symbol	Annotation	base Mean	log2fold-change	p-value	padj	up-regulation	down-regulation
AT5G59170	0	Proline-rich extensin-like family protein	317.403	2.26991	1.01888e-15	1.57325e-14	up	0		AT5G59170	0	Proline-rich extensin-like family protein	333.951	1.78562	1.67019e-07	1.27299e-06	up	0		AT5G59170	0	Proline-rich extensin-like family protein	347.465	2.22084	1.94467e-05	0.00011913	up	0
AT2G32280	0	Protein of unknown function (DUF1218)	162.749	1.37627	6.24524e-06	2.95674e-05	up	0		AT2G32280	0	Protein of unknown function (DUF1218)	169.508	1.43425	2.85496e-09	2.86431e-08	up	0		AT2G32280	0	Protein of unknown function (DUF1218)	180.814	2.11098	1.71748e-21	1.08464e-19	up	0
AT1G03990	FAO1	Long-chain fatty alcohol dehydrogenase family protein	944.478	1.78213	5.66074e-27	2.13377e-25	up	0		AT3G14850	TBL41	TRICHOME BIREFRINGENCE-LIKE 41	573.702	1.19846	7.08121e-11	8.87442e-10	up	0		AT3G50770	CML41	calmodulin-like 41	533.426	1.12982	0.00436945	0.0142603	up	0
AT3G28740	CYP81D11	Cytochrome P450 superfamily protein	18077.3	1.23244	1.68863e-15	2.54756e-14	up	0		AT3G50770	CML41	calmodulin-like 41	1022.86	1.07782	3.20402e-06	1.95954e-05	up	0		AT1G03990	FAO1	Long-chain fatty alcohol dehydrogenase family protein	817.422	1.29596	3.13792e-12	6.42758e-11	up	0
AT1G70830	MLP28	MLP-like protein 28	84359.6	1.76578	1.28816e-96	8.68899e-94	up	0		AT1G75270	DHAR2	dehydroascorbate reductase 2	2964.26	1.2792	6.53225e-22	2.63686e-20	up	0		AT3G28740	CYP81D11	Cytochrome P450 superfamily protein	16492.2	1.08372	1.49187e-10	2.40701e-09	up	0
AT5G23950	0	Calcium-dependent lipid-binding (CaLB domain) family protein	219.883	1.34888	1.50601e-10	1.3679e-09	up	0		AT1G03990	FAO1	Long-chain fatty alcohol dehydrogenase family protein	663.634	1.12968	1.86011e-17	4.88828e-16	up	0		AT4G11910	SGR2	0	370.825	1.79989	3.5196e-16	1.21384e-14	up	0
AT2G32670	VAMP725	vesicle-associated membrane protein 725	53.1147	1.74228	1.7417e-05	7.64177e-05	up	0		AT3G28740	CYP81D11	Cytochrome P450 superfamily protein	11657.7	1.72945	1.40247e-05	7.53584e-05	up	0		AT4G37700	0	0	372.366	1.49737	3.50028e-05	0.000202488	up	0
AT5G48775	0	other RNA	2259.39	1.12997	3.95362e-28	1.61884e-26	up	0		AT2G32670	VAMP725	vesicle-associated membrane protein 725	72.135	1.13438	0.00320389	0.00986053	up	0		AT4G29270	0	HAD superfamily, subfamily IIIB acid phosphatase	2514.28	1.3355	5.85827e-10	8.60132e-09	up	0
AT4G11910	SGR2	0	366.095	1.82136	1.78319e-12	2.00732e-11	up	0		AT4G11910	SGR2	0	592.589	1.6778	5.03746e-16	1.13902e-14	up	0		AT5G39750	AGL81	AGAMOUS-like 81	5.22725	5.84809	0.00124183	0.00477375	up	0
AT4G37700	0	0	451.169	1.39288	0.000642465	0.00208056	up	0		AT4G37700	0	0	475.523	1.4592	1.13712e-05	6.22563e-05	up	0		AT4G33280	0	AP2/B3-like transcriptional factor family protein	74.1037	3.7189	4.15464e-15	1.24711e-13	up	0
AT4G29270	0	HAD superfamily, subfamily IIIB acid phosphatase	3088.29	1.55835	4.06942e-21	9.91516e-20	up	0		AT4G33280	0	AP2/B3-like transcriptional factor family protein	72.9468	2.53185	2.34325e-11	3.0916e-10	up	0		AT3G09405	PAE4	Pectinacetylesterase family protein	228.48	1.92258	9.14167e-09	1.10803e-07	up	0
AT4G33280	0	AP2/B3-like transcriptional factor family protein	49.4968	2.46048	0.000297336	0.00103312	up	0		AT3G09405	PAE4	Pectinacetylesterase family protein	207.942	1.59505	0.000105111	0.000471691	up	0		AT2G30210	LAC3	laccase 3	3188.55	1.01993	2.41996e-10	3.77899e-09	up	0
AT3G09405	PAE4	Pectinacetylesterase family protein	303.098	2.03705	7.12326e-18	1.3445e-16	up	0		AT2G30210	LAC3	laccase 3	2127.49	1.19075	6.17041e-24	2.98148e-22	up	0		AT4G19430	0	0	23.8621	5.53603	3.77269e-06	2.73737e-05	up	0
AT2G30210	LAC3	laccase 3	3875.43	1.16248	4.24728e-23	1.21367e-21	up	0		AT4G19430	0	0	21.978	4.92599	5.88249e-06	3.41827e-05	up	0		AT2G41510	ATCKX1	cytokinin oxidase/dehydrogenase 1	415.476	1.10908	1.07041e-07	1.06577e-06	up	0
AT5G44120	CRA1	RmlC-like cupins superfamily protein	13548.9	4.11072	5.26639e-05	0.000210853	up	0		AT1G68320	MYB62	myb domain protein 62	34.9553	2.32764	2.04456e-05	0.000106182	up	0		AT4G11390	0	Cysteine/Histidine-rich C1 domain family protein	5.38744	5.89178	0.000829012	0.00333222	up	0
AT4G19430	0	0	11.5681	2.89755	0.00892845	0.0220646	up	0		AT1G23970	0	Protein of unknown function (DUF626)	1073.46	1.50101	3.17855e-26	1.89054e-24	up	0		AT3G14200	0	Chaperone DnaJ-domain superfamily protein	1679.87	1.01985	4.46437e-20	2.41752e-18	up	0
AT1G29260	PEX7	peroxin 7	6410.85	1.07561	1.38454e-35	8.49006e-34	up	0		AT3G14200	0	Chaperone DnaJ-domain superfamily protein	2216.57	1.33314	1.51573e-29	1.14475e-27	up	0		AT5G65550	UGT91B1	UDP-Glycosyltransferase superfamily protein	106.481	1.12677	0.0065293	0.0200472	up	0
AT5G09295	0	#N/A	44.0281	8.79548	6.26173e-12	6.65425e-11	up	0		AT5G60830	AtbZIP70	basic leucine-zipper 70	3.87643	5.32391	0.00962567	0.025807	up	0		AT4G37530	PER51	Peroxidase superfamily protein	3096.17	1.29545	1.09108e-30	1.72263e-28	up	0
AT5G39260	EXPA21	expansin A21	20.7468	2.23952	0.00214133	0.00618023	up	0		ATMG01220	ORF113	0	103.404	1.34545	3.47384e-05	0.00017248	up	0		AT2G44290	YLS3	Bifunctional inhibitor/lipid-transfer protein/seed storage 2S albumin superfamily protein	1719.76	1.26088	2.91978e-16	1.01999e-14	up	0
AT1G23970	0	Protein of unknown function (DUF626)	964.912	1.43884	4.85289e-16	7.75495e-15	up	0		AT4G37530	PER51	Peroxidase superfamily protein	5359	1.55379	2.13505e-21	8.20687e-20	up	0		AT3G05935	0	0	101.145	2.18482	2.80329e-12	5.786e-11	up	0
AT3G14200	0	Chaperone DnaJ-domain superfamily protein	1934.08	1.22839	3.48984e-25	1.1602e-23	up	0		AT5G14490	anac085	NAC domain containing protein 85	14.9828	4.01825	0.00112626	0.00394569	up	0		AT2G38465	0	0	203.592	2.27983	4.69492e-19	2.26493e-17	up	0
AT5G65550	UGT91B1	UDP-Glycosyltransferase superfamily protein	89.2701	1.01518	0.0203318	0.0453248	up	0		AT4G00416	MBD3	methyl-CPG-binding domain 3	22.2008	1.95515	0.00381449	0.0115033	up	0		AT3G15500	NAC055	NAC domain containing protein 3	1114.89	1.66764	2.07422e-23	1.62163e-21	up	0
ATMG01220	ORF113	0	146.881	1.22768	9.32371e-05	0.000356216	up	0		AT2G44290	YLS3	Bifunctional inhibitor/lipid-transfer protein/seed storage 2S albumin superfamily protein	2065.58	1.52343	1.76208e-15	3.75357e-14	up	0		AT5G26260	0	TRAF-like family protein	11273.6	1.77194	9.01648e-23	6.54408e-21	up	0
AT5G19530	ACL5	S-adenosyl-L-methionine-dependent methyltransferases superfamily protein	8291.53	1.1579	4.15762e-14	5.51595e-13	up	0		AT2G38465	0	0	225.656	1.29543	0.0175214	0.0430579	up	0		AT1G65860	FMOGS-OX1	flavin-monooxygenase glucosinolate S-oxygenase 1	113.304	2.01329	7.09809e-05	0.000381568	up	0
AT4G37530	PER51	Peroxidase superfamily protein	3528.77	1.21315	1.29469e-10	1.18817e-09	up	0		AT3G15500	NAC055	NAC domain containing protein 3	1132.47	1.52897	2.66499e-24	1.34051e-22	up	0		AT5G67411	SCL16	GRAS family transcription factor	204.765	1.51223	9.88159e-13	2.17628e-11	up	0
AT2G38465	0	0	195.4	1.96015	4.81694e-13	5.80206e-12	up	0		AT5G26260	0	TRAF-like family protein	10744.1	1.70695	7.60347e-06	4.30468e-05	up	0		AT2G12480	SCPL43	serine carboxypeptidase-like 43	30.938	3.80259	0.00211175	0.0075652	up	0
AT3G15500	NAC055	NAC domain containing protein 3	1333.23	2.06969	1.7664e-39	1.32387e-37	up	0		AT5G67411	SCL16	GRAS family transcription factor	165.582	1.90764	6.82333e-12	9.65538e-11	up	0		AT4G31970	CYP82C2	cytochrome P450, family 82, subfamily C, polypeptide 2	144.177	4.36974	0.00143346	0.00541451	up	0
AT5G26260	0	TRAF-like family protein	9825.27	1.50115	5.44419e-05	0.000217191	up	0		AT1G29465	0	0	750.407	1.15966	5.65916e-13	9.16065e-12	up	0		AT1G29465	0	0	1010.07	1.06042	1.13329e-17	4.75905e-16	up	0
AT5G67411	SCL16	GRAS family transcription factor	270.63	1.85239	4.45748e-13	5.38426e-12	up	0		AT2G04190	0	TRAF-like family protein	329.533	2.19334	1.23633e-12	1.92157e-11	up	0		AT2G08685	0	#N/A	11.7701	7.01949	0.00163338	0.0060512	up	0
AT2G12480	SCPL43	serine carboxypeptidase-like 43	31.082	1.7682	0.00227668	0.00653335	up	0		AT4G39360	0	0	53.9107	1.0082	0.0110735	0.0291067	up	0		AT2G04190	0	TRAF-like family protein	70.417	3.39018	2.60443e-05	0.000154902	up	0
AT4G31970	CYP82C2	cytochrome P450, family 82, subfamily C, polypeptide 2	289.97	5.26949	3.2304e-21	7.94641e-20	up	0		AT1G60130	JAL18	Mannose-binding lectin superfamily protein	261.156	1.75333	6.60179e-08	5.40956e-07	up	0		AT1G65900	0	0	279.333	1.08654	0.000660465	0.00273616	up	0
AT5G39150	0	RmlC-like cupins superfamily protein	49.2467	1.69718	0.000779726	0.0024778	up	0		AT1G70680	PXG5	Caleosin-related family protein	12.8799	7.05409	1.92829e-06	1.22681e-05	up	0		AT4G39360	0	0	100.388	1.07424	0.0146274	0.0396136	up	0
AT1G29465	0	0	1157.3	1.22218	4.56504e-23	1.30012e-21	up	0		AT2G43510	ATTI1	trypsin inhibitor protein 1	7989.96	1.78954	5.3375e-09	5.15804e-08	up	0		AT1G60130	JAL18	Mannose-binding lectin superfamily protein	121.677	1.4702	6.98371e-07	5.92057e-06	up	0
AT2G08680	0	#N/A	84.0943	1.49236	1.68166e-05	7.38975e-05	up	0		AT5G38030	DTX30	MATE efflux family protein	809.296	1.42707	0.014001	0.0355529	up	0		AT3G11860	0	0	22.7422	7.96941	5.10167e-09	6.47739e-08	up	0
AT4G39360	0	0	74.9017	1.33914	0.00106212	0.00327411	up	0		AT1G75900	EXL3	GDSL-like Lipase/Acylhydrolase superfamily protein	1137.72	1.21201	1.0078e-07	7.99349e-07	up	0		AT1G53970	0	0	25.1785	2.96961	0.00117304	0.00453944	up	0
AT3G11860	0	0	23.615	7.89656	4.61839e-09	3.47865e-08	up	0		AT3G13400	sks13	SKU5 similar 13	107.102	2.1982	1.75616e-05	9.27331e-05	up	0		AT2G43510	ATTI1	trypsin inhibitor protein 1	4066.56	1.47678	6.9657e-21	4.09092e-19	up	0
AT1G15772	0	0	37.6085	1.48968	0.00683379	0.0174067	up	0		AT1G24100	UGT74B1	UDP-glucosyl transferase 74B1	4000.81	1.03107	1.58393e-07	1.21262e-06	up	0		AT5G38030	DTX30	MATE efflux family protein	720.582	1.28944	0.000627075	0.00261701	up	0
AT2G43510	ATTI1	trypsin inhibitor protein 1	4184.18	1.32852	0.00280733	0.00788315	up	0		AT1G78750	0	F-box/RNI-like superfamily protein	721.317	1.71787	1.38231e-34	1.58929e-32	up	0		AT3G11410	PP2CA	protein phosphatase 2CA	6927.92	1.52993	4.98322e-10	7.41052e-09	up	0
AT3G11410	PP2CA	protein phosphatase 2CA	4723.36	1.05868	1.49003e-11	1.53076e-10	up	0		AT3G55515	DVL8	ROTUNDIFOLIA like 7	151.46	2.07806	3.64922e-16	8.42888e-15	up	0		AT1G75900	EXL3	GDSL-like Lipase/Acylhydrolase superfamily protein	648.537	1.27606	0.000588777	0.00248017	up	0
AT3G13400	sks13	SKU5 similar 13	115.052	1.97558	7.55986e-08	4.81786e-07	up	0		AT1G16705	0	p300/CBP acetyltransferase-related protein-related	6.28316	6.01462	0.000674438	0.00249561	up	0		AT3G13400	sks13	SKU5 similar 13	284.676	1.40967	1.75888e-05	0.000108703	up	0
AT3G21380	JAL36	Mannose-binding lectin superfamily protein	940.253	1.24498	0.000685645	0.00220729	up	0		AT5G58570	0	0	1404.28	1.12729	1.78906e-10	2.13176e-09	up	0		AT1G78750	0	F-box/RNI-like superfamily protein	556.03	1.97986	1.67193e-21	1.05863e-19	up	0
AT1G78750	0	F-box/RNI-like superfamily protein	476.906	1.92682	6.96781e-34	3.94258e-32	up	0		AT5G14180	LIP2	Myzus persicae-induced lipase 1	23188.2	1.93675	1.4712e-27	9.79055e-26	up	0		AT5G65280	GCL1	GCR2-like 1	1077.31	1.04634	5.44545e-08	5.69711e-07	up	0
AT3G55515	DVL8	ROTUNDIFOLIA like 7	215.445	2.21997	1.59966e-20	3.69059e-19	up	0		AT2G24390	AIG2LD	AIG2-like (avirulence induced gene) family protein	402.673	1.01125	1.09433e-05	6.01435e-05	up	0		AT3G55515	DVL8	ROTUNDIFOLIA like 7	155.232	1.64694	7.98816e-12	1.55131e-10	up	0
AT4G36515	0	0	1170.21	1.31561	1.85002e-40	1.4681e-38	up	0		AT3G58200	0	TRAF-like family protein	148.802	1.31205	3.30207e-05	0.000164363	up	0		AT4G36515	0	0	1068.33	1.11917	4.01525e-22	2.70434e-20	up	0
AT4G23340	0	2-oxoglutarate (2OG) and Fe(II)-dependent oxygenase superfamily protein	21.368	2.99319	0.00140788	0.00423108	up	0		AT4G23670	0	Polyketide cyclase/dehydrase and lipid transport superfamily protein	43305.9	1.44036	6.72138e-58	2.43806e-55	up	0		AT2G33380	PXG3	Caleosin-related family protein	2635.78	1.26254	1.46863e-07	1.42434e-06	up	0
AT2G32160	0	S-adenosyl-L-methionine-dependent methyltransferases superfamily protein	84.2162	2.16132	1.38645e-10	1.26693e-09	up	0		AT5G01935	0	#N/A	310.696	1.09719	1.69593e-09	1.76901e-08	up	0		AT3G19710	BCAT4	branched-chain aminotransferase4	555.588	2.39522	0.0127716	0.0353073	up	0
AT5G14180	LIP2	Myzus persicae-induced lipase 1	13246.8	2.12706	3.50569e-37	2.35848e-35	up	0		AT4G37780	MYB87	myb domain protein 87	12.8649	3.2604	0.0196666	0.0474691	up	0		AT2G32160	0	S-adenosyl-L-methionine-dependent methyltransferases superfamily protein	83.9891	1.13562	0.00134462	0.0051203	up	0
AT5G05340	PER52	Peroxidase superfamily protein	524.798	1.22705	0.00198678	0.00578105	up	0		AT3G55310	0	NAD(P)-binding Rossmann-fold superfamily protein	118.133	1.39232	0.000353246	0.00139833	up	0		AT5G14180	LIP2	Myzus persicae-induced lipase 1	13375.8	2.15321	1.24703e-32	2.33234e-30	up	0
AT3G58200	0	TRAF-like family protein	122.506	1.53072	1.7175e-07	1.0334e-06	up	0		AT4G36950	MAPKKK21	mitogen-activated protein kinase kinase kinase 21	43.8753	2.49051	2.15326e-06	1.35488e-05	up	0		AT3G58200	0	TRAF-like family protein	147.983	1.56783	1.24841e-07	1.22741e-06	up	0
AT3G09855	0	#N/A	4.24036	4.38819	0.0200317	0.0447453	up	0		ATMG00660	ORF149	0	387.949	1.39053	3.10421e-10	3.58341e-09	up	0		AT4G23670	0	Polyketide cyclase/dehydrase and lipid transport superfamily protein	50694.9	1.24491	6.24769e-06	4.29235e-05	up	0
AT4G23670	0	Polyketide cyclase/dehydrase and lipid transport superfamily protein	50891.8	1.77746	1.91309e-27	7.52089e-26	up	0		AT5G43330	MDH2	Lactate/malate dehydrogenase family protein	7805.09	1.13369	1.43978e-33	1.51348e-31	up	0		AT5G01935	0	#N/A	258.443	1.05947	1.40801e-05	8.89732e-05	up	0
AT5G01935	0	#N/A	316.032	1.48337	4.03148e-08	2.67984e-07	up	0		AT1G69540	AGL94	AGAMOUS-like 94	64.0493	1.9637	7.83182e-06	4.42229e-05	up	0		AT1G76790	IGMT5	O-methyltransferase family protein	1389.99	1.66828	2.0486e-14	5.63459e-13	up	0
AT1G76790	IGMT5	O-methyltransferase family protein	1048.34	1.42672	2.4976e-05	0.00010652	up	0		AT4G21930	0	Protein of unknown function, DUF584	414.778	1.11902	4.5977e-06	2.72267e-05	up	0		AT4G39110	0	Malectin/receptor-like protein kinase family protein	159.35	1.10912	3.7547e-07	3.35879e-06	up	0
AT3G23730	XTH16	xyloglucan endotransglucosylase/hydrolase 16	8180.91	1.50855	1.0128e-19	2.20187e-18	up	0		AT1G60040	AGL49	AGAMOUS-like 49	7.82485	4.42606	0.00320758	0.00987072	up	0		AT1G62420	0	Protein of unknown function (DUF506)	522.428	1.41834	0.000118306	0.000602278	up	0
AT5G59360	SMR14	0	66.0067	1.76078	0.000113178	0.000425987	up	0		AT3G47540	0	Chitinase family protein	310.543	1.00035	0.00857098	0.0233656	up	0		AT3G55310	0	NAD(P)-binding Rossmann-fold superfamily protein	90.2033	1.3177	0.000319083	0.00144796	up	0
AT5G03795	0	Exostosin family protein	206.794	1.14375	0.000712857	0.00228571	up	0		AT5G63130	0	Octicosapeptide/Phox/Bem1p family protein	301.699	1.34477	4.07956e-06	2.44394e-05	up	0		ATMG00660	ORF149	0	339.296	1.19531	2.77252e-08	3.06772e-07	up	0
AT4G39110	0	Malectin/receptor-like protein kinase family protein	238.51	2.23042	3.74247e-22	9.76854e-21	up	0		AT5G53870	ENODL1	early nodulin-like protein 1	533.898	1.63521	1.26579e-10	1.53697e-09	up	0		AT3G23123	0	#N/A	4.32796	5.57677	0.00676972	0.0206342	up	0
AT1G62420	0	Protein of unknown function (DUF506)	661.509	1.20257	9.38386e-08	5.88086e-07	up	0		AT3G22910	ACA13	ATPase E1-E2 type family protein / haloacid dehalogenase-like hydrolase family protein	259.49	1.86546	1.18522e-13	2.11386e-12	up	0		AT1G65340	CYP96A3	cytochrome P450, family 96, subfamily A, polypeptide 3	179.995	1.73671	1.18328e-06	9.6093e-06	up	0
ATMG00660	ORF149	0	496.713	1.67827	1.45044e-13	1.83593e-12	up	0		AT1G21940	0	0	25.9163	8.0632	2.14892e-09	2.19438e-08	up	0		AT3G01045	0	#N/A	11.0889	2.38063	0.00493465	0.0158099	up	0
AT4G26620	0	Sucrase/ferredoxin-like family protein	6967.22	1.09334	1.53643e-35	9.37659e-34	up	0		AT4G21440	ATMYB102	MYB-like 102	159.613	1.15589	0.00246628	0.00783672	up	0		AT1G69540	AGL94	AGAMOUS-like 94	84.8395	1.63526	4.3386e-06	3.08989e-05	up	0
AT1G69540	AGL94	AGAMOUS-like 94	76.139	1.0069	0.0021159	0.00611923	up	0		AT3G28540	0	P-loop containing nucleoside triphosphate hydrolases superfamily protein	461.096	1.60089	1.23135e-22	5.4024e-21	up	0		AT4G21930	0	Protein of unknown function, DUF584	242.146	2.0188	2.16364e-07	2.03194e-06	up	0
AT4G21930	0	Protein of unknown function, DUF584	198.82	2.06259	5.11052e-08	3.3425e-07	up	0		AT2G42720	0	FBD, F-box, Skp2-like and Leucine Rich Repeat domains containing protein	29.987	2.30218	0.000191549	0.000809777	up	0		AT4G14245	0	#N/A	1015.8	1.34104	2.69098e-26	2.72619e-24	up	0
AT2G34315	0	Avirulence induced gene (AIG1) family protein	35.7932	1.9298	0.00374336	0.0101545	up	0		AT5G13700	PAO1	polyamine oxidase 1	82.0788	1.11715	0.0160341	0.0398708	up	0		AT5G63130	0	Octicosapeptide/Phox/Bem1p family protein	391.15	1.64713	1.81131e-06	1.41245e-05	up	0
AT5G63130	0	Octicosapeptide/Phox/Bem1p family protein	186.248	1.19774	2.56114e-05	0.000109067	up	0		AT1G13340	0	Regulator of Vps4 activity in the MVB pathway protein	1866.83	2.20326	1.45695e-07	1.12308e-06	up	0		AT5G53870	ENODL1	early nodulin-like protein 1	533.171	2.21682	1.47607e-11	2.77941e-10	up	0
AT1G72230	0	Cupredoxin superfamily protein	454.545	1.07357	0.00513487	0.0134757	up	0		AT3G24100	0	Uncharacterised protein family SERF	12887.3	1.43811	1.39021e-71	8.73258e-69	up	0		AT3G22910	ACA13	ATPase E1-E2 type family protein / haloacid dehalogenase-like hydrolase family protein	215.85	1.55605	1.50845e-05	9.44298e-05	up	0
AT5G53870	ENODL1	early nodulin-like protein 1	1817.11	3.52768	6.3524e-93	3.61832e-90	up	0		AT2G07707	YMF19	Plant mitochondrial ATPase, F0 complex, subunit 8 protein	279.405	2.07768	8.06171e-13	1.28003e-11	up	0		AT5G45850	0	Protein of unknown function (DUF688)	26.6956	1.40931	0.0141352	0.0384649	up	0
AT1G21940	0	0	21.0003	7.72604	1.23666e-08	8.78793e-08	up	0		AT5G08350	0	GRAM domain-containing protein / ABA-responsive protein-related	61.2537	1.02549	0.00895525	0.0242466	up	0		AT1G21940	0	0	12.8995	7.15063	1.22361e-06	9.90042e-06	up	0
AT4G05395	0	#N/A	22.5984	6.85952	0.000106479	0.000403022	up	0		AT5G10380	ATL55	RING/U-box superfamily protein	3051.46	1.06743	3.81799e-13	6.33151e-12	up	0		AT3G28540	0	P-loop containing nucleoside triphosphate hydrolases superfamily protein	325.652	1.44661	5.62788e-15	1.66064e-13	up	0
AT2G42465	0	#N/A	27.6322	2.34098	0.0222514	0.0489948	up	0		AT2G14690	XYN4	Glycosyl hydrolase superfamily protein	12.7954	3.01563	0.00592541	0.0169352	up	0		AT3G44900	CHX4	cation/H+ exchanger 4	37.2386	1.99421	0.000565219	0.00238921	up	0
AT4G21440	ATMYB102	MYB-like 102	160.984	1.1134	0.000571599	0.00187284	up	0		AT5G59310	LTP4	lipid transfer protein 4	66.8882	3.91549	6.90407e-05	0.000322115	up	0		AT2G42720	0	FBD, F-box, Skp2-like and Leucine Rich Repeat domains containing protein	38.1876	1.40256	0.00801905	0.0237514	up	0
AT3G28540	0	P-loop containing nucleoside triphosphate hydrolases superfamily protein	289.603	1.74744	3.22932e-13	3.96427e-12	up	0		AT4G27570	UGT79B3	UDP-Glycosyltransferase superfamily protein	6.49464	3.50815	0.0173557	0.0426873	up	0		AT5G13700	PAO1	polyamine oxidase 1	109.129	1.12462	0.0119192	0.033265	up	0
AT3G44900	CHX4	cation/H+ exchanger 4	38.4407	3.06112	3.23796e-09	2.4946e-08	up	0		AT3G24890	VAMP728	vesicle-associated membrane protein 728	191.216	1.06257	4.85694e-06	2.86762e-05	up	0		AT3G11415	0	0	17.572	2.19924	0.00206118	0.00740477	up	0
AT2G42720	0	FBD, F-box, Skp2-like and Leucine Rich Repeat domains containing protein	27.1345	1.61085	0.00676	0.0172393	up	0		ATMG00370	ORF199	Ycf1 protein	200.737	1.1564	2.19553e-06	1.37878e-05	up	0		AT5G59845	GASA10	Gibberellin-regulated family protein	64.6004	2.00046	4.93926e-06	3.4699e-05	up	0
AT3G11415	0	0	19.4092	1.9882	0.0138405	0.0324189	up	0		AT1G68340	0	Protein of unknown function (DUF1639)	544.423	1.02829	2.38883e-10	2.79518e-09	up	0		AT1G13340	0	Regulator of Vps4 activity in the MVB pathway protein	816.188	1.63976	3.2121e-20	1.77902e-18	up	0
AT3G17630	CHX19	cation/H+ exchanger 19	558.46	1.16452	2.91204e-14	3.93056e-13	up	0		AT4G33420	0	Peroxidase superfamily protein	5238.54	1.4201	4.11607e-53	1.27717e-50	up	0		AT3G24100	0	Uncharacterised protein family SERF	11816.1	1.28313	1.92103e-56	1.22915e-53	up	0
AT5G59845	GASA10	Gibberellin-regulated family protein	75.5866	2.18975	2.92719e-08	1.98229e-07	up	0		AT5G41030	TCP6	TCP family transcription factor	31.9126	2.18187	0.000909536	0.00326574	up	0		AT2G07707	YMF19	Plant mitochondrial ATPase, F0 complex, subunit 8 protein	245.462	2.06887	5.2964e-17	2.03858e-15	up	0
AT2G41300	SSL1	strictosidine synthase-like 1	179.354	1.11927	0.00119734	0.00364968	up	0		AT5G60630	0	0	119.191	1.65456	5.09485e-08	4.25188e-07	up	0		AT1G17810	TIP3-2	beta-tonoplast intrinsic protein	3236.31	1.01602	0.000273782	0.00126602	up	0
AT1G13340	0	Regulator of Vps4 activity in the MVB pathway protein	803.639	1.55113	2.67027e-38	1.90123e-36	up	0		AT2G02240	MEE66	F-box family protein	106.693	1.1414	5.49901e-05	0.000262311	up	0		AT3G12520	SULTR4	sulfate transporter 4;2	1200.01	1.35502	3.0691e-14	8.22735e-13	up	0
AT3G24100	0	Uncharacterised protein family SERF	12485.5	1.41376	3.25438e-69	7.79591e-67	up	0		AT1G62840	0	Protein of unknown function (DUF1442)	30.095	1.32197	0.0118217	0.0307779	up	0		AT5G10380	ATL55	RING/U-box superfamily protein	1255.32	1.33244	2.44502e-14	6.62745e-13	up	0
AT2G07707	YMF19	Plant mitochondrial ATPase, F0 complex, subunit 8 protein	350.496	2.49405	6.82184e-36	4.27518e-34	up	0		AT4G19570	0	Chaperone DnaJ-domain superfamily protein	85.4114	2.36628	3.73369e-07	2.69123e-06	up	0		AT5G59310	LTP4	lipid transfer protein 4	340.048	6.16383	2.05728e-52	1.22002e-49	up	0
AT1G17810	TIP3-2	beta-tonoplast intrinsic protein	3057.57	1.65184	3.94618e-13	4.79158e-12	up	0		AT1G08230	GAT1	Transmembrane amino acid transporter family protein	8870.75	1.12868	8.32866e-40	1.39283e-37	up	0		AT4G36430	PER49	Peroxidase superfamily protein	504.487	1.2468	1.30101e-05	8.32004e-05	up	0
AT2G16910	AMS	basic helix-loop-helix (bHLH) DNA-binding superfamily protein	84.0378	1.08744	0.00256407	0.00726454	up	0		AT2G39820	EIF6-1	Translation initiation factor IF6	56.1221	1.512	0.0116284	0.0303575	up	0		AT4G06320	0	#N/A	24.1528	1.6125	0.00523285	0.0166371	up	0
AT5G59310	LTP4	lipid transfer protein 4	181.161	5.7915	3.2573e-43	3.01412e-41	up	0		AT1G61810	BGLU45	beta-glucosidase 45	2903.58	2.10417	1.23213e-26	7.60966e-25	up	0		AT4G00380	FDM2	XH/XS domain-containing protein	2268.13	1.0854	1.28878e-38	3.48171e-36	up	0
AT4G36740	HB-5	homeobox protein 40	232.397	1.08573	1.46652e-05	6.50117e-05	up	0		AT1G53260	0	0	67.5857	3.57075	3.62535e-13	6.0471e-12	up	0		AT2G34290	0	Protein kinase superfamily protein	35.7249	2.58954	1.75617e-07	1.67647e-06	up	0
AT4G00380	FDM2	XH/XS domain-containing protein	2367.67	1.12635	3.98318e-52	5.18258e-50	up	0		AT2G47870	GRXC12	Thioredoxin superfamily protein	4.67168	5.5897	0.00324604	0.00998073	up	0		AT3G07385	0	#N/A	21.0276	7.8565	5.26269e-09	6.6679e-08	up	0
AT2G34290	0	Protein kinase superfamily protein	64.4263	1.26633	0.0114286	0.0274157	up	0		AT1G11610	CYP71A18	cytochrome P450, family 71, subfamily A, polypeptide 18	11.4762	6.883	4.80749e-05	0.000232206	up	0		AT2G02240	MEE66	F-box family protein	78.7323	1.28927	0.000215025	0.00102052	up	0
AT3G07380	0	Domain of unknown function (DUF23)	20.9087	1.52522	0.0149992	0.0347896	up	0		AT4G32200	ASY2	DNA-binding HORMA family protein	2670.11	1.36538	1.93805e-27	1.27004e-25	up	0		AT1G08080	ACA7	alpha carbonic anhydrase 7	57.3729	9.30423	0.0172613	0.0455839	up	0
AT4G33420	0	Peroxidase superfamily protein	4726.05	1.06673	1.80697e-17	3.28951e-16	up	0		AT1G17420	LOX3	lipoxygenase 3	1394.56	2.44634	6.97448e-28	4.70211e-26	up	0		AT1G65090	0	0	765.923	4.3013	0.000316902	0.00143995	up	0
AT1G08430	ALMT1	aluminum-activated malate transporter 1	340.88	1.23586	0.000125795	0.000469409	up	0		AT1G07350	SR45A	RNA-binding (RRM/RBD/RNP motifs) family protein	11234	1.33187	4.09204e-63	1.6728e-60	up	0		AT4G19570	0	Chaperone DnaJ-domain superfamily protein	71.4726	1.07077	0.00353433	0.0118857	up	0
AT5G41030	TCP6	TCP family transcription factor	51.1618	2.0268	1.36066e-05	6.06545e-05	up	0		AT4G20000	0	VQ motif-containing protein	273.871	1.02242	0.0151993	0.0381113	up	0		AT2G01379	0	#N/A	9.94155	6.77556	1.22895e-05	7.90869e-05	up	0
AT2G02240	MEE66	F-box family protein	96.9036	1.41541	6.19717e-05	0.000244453	up	0		AT3G21410	FBW1	F-box and associated interaction domains-containing protein	20.2222	2.05952	0.00518392	0.0150753	up	0		AT1G47540	0	Scorpion toxin-like knottin superfamily protein	9.82197	6.75906	3.4977e-05	0.000202387	up	0
AT3G23010	AtRLP36	receptor like protein 36	56.6971	1.26387	0.00822096	0.02053	up	0		AT2G43290	CML5	Calcium-binding EF-hand family protein	2431.38	1.01471	1.4831e-13	2.60722e-12	up	0		AT4G17480	0	alpha/beta-Hydrolases superfamily protein	70.6303	1.98544	0.000400739	0.00177285	up	0
AT4G35650	IDH3	isocitrate dehydrogenase III	3.07591	4.95513	0.0201726	0.0450207	up	0		AT5G03710	0	0	15.0022	7.27258	4.59365e-07	3.25999e-06	up	0		AT3G50060	MYB77	myb domain protein 77	2067.06	1.00447	0.000256893	0.00119638	up	0
AT5G03695	0	#N/A	18.7667	2.80685	0.000666673	0.00215162	up	0		AT4G05497	FBL9	RNI-like superfamily protein	56.5804	1.87199	6.57899e-06	3.77782e-05	up	0		AT1G68240	BHLH109	basic helix-loop-helix (bHLH) DNA-binding superfamily protein	78.1925	1.23335	0.00173044	0.00636135	up	0
AT4G10010	0	Protein kinase superfamily protein	22.9104	2.6592	0.00688441	0.0175217	up	0		AT2G07765	0	pre-tRNA	31.8047	1.45903	0.00652362	0.018412	up	0		AT5G41620	0	0	417.402	1.00798	1.35644e-07	1.32399e-06	up	0
AT4G19570	0	Chaperone DnaJ-domain superfamily protein	45.9371	1.55518	0.006082	0.0156882	up	0		AT2G07768	0	Cytochrome C assembly protein	34.2542	1.41292	0.00966504	0.0258934	up	0		AT2G25440	AtRLP20	receptor like protein 20	9.59948	3.27839	0.0175668	0.0462305	up	0
AT2G01379	0	#N/A	9.65634	4.66561	0.00162208	0.00481495	up	0		AT4G39190	0	0	547.029	2.12741	2.01111e-13	3.48312e-12	up	0		AT1G04570	0	Major facilitator superfamily protein	75.4405	1.07514	0.000836555	0.00335921	up	0
AT2G39820	EIF6-1	Translation initiation factor IF6	53.1757	1.32615	0.0109398	0.0263865	up	0		AT5G22500	FAR1	fatty acid reductase 1	3287.6	1.60235	2.49154e-16	5.83867e-15	up	0		AT5G27660	0	Trypsin family protein with PDZ domain	1400.56	1.09547	0.000300287	0.00137266	up	0
AT1G47540	0	Scorpion toxin-like knottin superfamily protein	6.53354	6.04302	0.000390626	0.00132704	up	0		AT5G43770	0	proline-rich family protein	50.025	2.58236	3.23978e-06	1.97953e-05	up	0		AT5G09415	0	#N/A	14.6269	2.41106	0.00150786	0.00564553	up	0
AT1G23052	0	0	2343.29	1.78188	0.000232418	0.000823975	up	0		AT5G05600	0	2-oxoglutarate (2OG) and Fe(II)-dependent oxygenase superfamily protein	7726.83	1.7434	1.00941e-17	2.72784e-16	up	0		AT1G11610	CYP71A18	cytochrome P450, family 71, subfamily A, polypeptide 18	60.0273	9.36987	4.67456e-14	1.2274e-12	up	0
AT4G17480	0	alpha/beta-Hydrolases superfamily protein	68.006	2.07601	5.47833e-06	2.61735e-05	up	0		AT3G09922	IPS1	induced by phosphate starvation1	175.831	2.3847	0.000136167	0.000595996	up	0		AT3G50260	ERF011	cooperatively regulated by ethylene and jasmonate 1	701.929	1.01541	8.2943e-10	1.18349e-08	up	0
AT1G53260	0	0	23.4636	3.8629	0.00135126	0.00407285	up	0		AT3G13437	0	0	368.626	1.74688	2.04004e-12	3.09054e-11	up	0		AT4G32200	ASY2	DNA-binding HORMA family protein	2566.41	1.94165	9.80534e-55	5.96018e-52	up	0
AT5G41620	0	0	458.735	1.34052	2.41829e-21	6.00054e-20	up	0		AT1G61820	BGLU46	beta glucosidase 46	11367.5	1.13644	4.62991e-31	3.96142e-29	up	0		AT1G17420	LOX3	lipoxygenase 3	1150.49	2.19229	6.08488e-17	2.30448e-15	up	0
ATMG09950	0	#N/A	25.1541	1.72934	0.00326232	0.00900298	up	0		AT5G07600	0	Oleosin family protein	8.28474	6.41736	0.000100288	0.000451958	up	0		AT1G07350	SR45A	RNA-binding (RRM/RBD/RNP motifs) family protein	11770.9	1.25851	2.9757e-38	7.77968e-36	up	0
AT2G42730	0	F-box family protein	187.625	1.03815	2.39418e-06	1.20993e-05	up	0		AT1G22130	AGL104	AGAMOUS-like 104	11.5824	6.9009	0.00129282	0.00444709	up	0		AT4G39830	0	Cupredoxin superfamily protein	557.525	1.12464	0.0029365	0.0100959	up	0
AT5G36000	0	0	109.563	1.2553	1.00839e-05	4.60403e-05	up	0		AT3G14630	CYP72A9	cytochrome P450, family 72, subfamily A, polypeptide 9	68.1919	1.07856	0.0127118	0.0327446	up	0		AT3G20530	PBL23	Protein kinase superfamily protein	6.98091	6.26456	0.000263213	0.0012231	up	0
AT3G52530	0	Protein kinase superfamily protein	531.667	1.08144	3.86954e-05	0.000158416	up	0		AT1G72545	0	#N/A	45.8298	1.06964	0.0163569	0.0405326	up	0		AT4G20000	0	VQ motif-containing protein	345.639	1.37006	0.000500824	0.00215332	up	0
AT3G25260	NPF4.1	Major facilitator superfamily protein	49.0915	2.10485	0.000138056	0.00051048	up	0		AT5G09785	0	#N/A	42.5454	1.60325	0.000268469	0.00109367	up	0		AT4G13770	CYP83A1	cytochrome P450, family 83, subfamily A, polypeptide 1	878.487	2.77729	0.0161576	0.0430936	up	0
AT5G27660	0	Trypsin family protein with PDZ domain	1118.24	1.3592	1.28198e-20	2.98997e-19	up	0		AT4G23885	0	0	1001.5	1.04587	2.83899e-13	4.79131e-12	up	0		AT2G43290	CML5	Calcium-binding EF-hand family protein	3199.77	1.26483	9.64265e-11	1.60363e-09	up	0
AT5G09415	0	#N/A	15.0886	1.95732	0.0140213	0.0327765	up	0		AT3G26960	0	Pollen Ole e 1 allergen and extensin family protein	60.8428	1.16337	0.00479972	0.0140997	up	0		AT5G03710	0	0	4.6885	5.69188	0.00210295	0.00753813	up	0
AT1G11610	CYP71A18	cytochrome P450, family 71, subfamily A, polypeptide 18	82.502	9.70079	1.1052e-13	1.41572e-12	up	0		AT3G51660	0	Tautomerase/MIF superfamily protein	925.399	1.47851	1.21681e-19	3.94186e-18	up	0		AT4G05497	FBL9	RNI-like superfamily protein	34.1007	2.75798	0.00175395	0.00643414	up	0
AT4G32200	ASY2	DNA-binding HORMA family protein	3109.15	2.23345	9.74346e-69	2.29123e-66	up	0		AT5G09290	SAL4	Inositol monophosphatase family protein	157.731	1.46019	3.56757e-09	3.52839e-08	up	0		AT3G26480	0	Transducin family protein / WD-40 repeat family protein	149.217	1.32991	3.33064e-05	0.000193273	up	0
AT1G17420	LOX3	lipoxygenase 3	839.043	1.83074	7.31188e-13	8.59322e-12	up	0		AT1G71150	0	0	24.8324	2.07629	0.00279503	0.0087624	up	0		AT2G07765	0	pre-tRNA	31.8961	1.30923	0.00803343	0.0237795	up	0
AT1G07350	SR45A	RNA-binding (RRM/RBD/RNP motifs) family protein	13057.4	1.41208	4.39159e-26	1.55049e-24	up	0		AT5G01760	TOL7	ENTH/VHS/GAT family protein	97.1462	1.34779	0.000428817	0.00166447	up	0		AT3G22830	HSFA6B	heat shock transcription factor A6B	64.7772	5.21314	1.55485e-11	2.91029e-10	up	0
AT2G43290	CML5	Calcium-binding EF-hand family protein	2500.1	1.10827	5.72053e-19	1.16929e-17	up	0		AT3G09950	0	0	16.2247	2.59828	0.0160341	0.0398708	up	0		AT4G39190	0	0	378.503	1.13423	2.12916e-07	2.00187e-06	up	0
AT5G03710	0	0	5.01867	5.66237	0.0027208	0.00766621	up	0		AT5G49420	0	MADS-box transcription factor family protein	9.88487	3.31147	0.0199013	0.0479546	up	0		AT5G43770	0	proline-rich family protein	89.9907	3.27099	1.10329e-07	1.09671e-06	up	0
AT4G05497	FBL9	RNI-like superfamily protein	36.2614	1.8794	8.60661e-05	0.00033065	up	0		AT2G07738	0	0	10.6992	2.72324	0.010593	0.028024	up	0		AT5G05600	0	2-oxoglutarate (2OG) and Fe(II)-dependent oxygenase superfamily protein	3794.6	1.24789	1.87124e-14	5.17603e-13	up	0
AT3G26480	0	Transducin family protein / WD-40 repeat family protein	128.032	1.07442	0.00462684	0.0122884	up	0		AT1G63530	0	0	293.362	2.16695	3.84688e-14	7.20528e-13	up	0		AT5G16023	RTFL18	ROTUNDIFOLIA like 18	252.378	1.06234	4.17785e-05	0.000236619	up	0
AT2G07765	0	pre-tRNA	39.68	1.74738	6.82712e-05	0.000267246	up	0		AT1G11785	0	0	31.8527	1.64706	0.00540164	0.015608	up	0		AT1G51520	0	RNA-binding (RRM/RBD/RNP motifs) family protein	447.44	1.04995	1.3313e-07	1.30317e-06	up	0
AT2G07768	0	Cytochrome C assembly protein	46.7244	1.49528	0.000300869	0.00104469	up	0		ATMG00516	NAD1C	NADH dehydrogenase 1C	266.705	2.07601	5.41373e-12	7.78912e-11	up	0		AT1G12010	0	2-oxoglutarate (2OG) and Fe(II)-dependent oxygenase superfamily protein	513.636	1.23844	1.2162e-07	1.19817e-06	up	0
AT4G39190	0	0	410.064	1.46775	3.03502e-13	3.73291e-12	up	0		AT4G38780	0	Pre-mRNA-processing-splicing factor	1020.13	1.17127	5.78575e-21	2.14089e-19	up	0		AT3G13433	0	0	6.34394	6.12828	0.000620902	0.00259749	up	0
AT3G22860	TIF3C2	eukaryotic translation initiation factor 3 subunit C2	27.2207	1.83131	0.00212464	0.00613966	up	0		AT5G03720	HSFA3	heat shock transcription factor A3	1077.7	1.35964	1.34337e-20	4.79185e-19	up	0		AT3G13437	0	0	200.812	1.88622	1.58201e-12	3.36233e-11	up	0
AT5G22500	FAR1	fatty acid reductase 1	23694	3.12096	1.43503e-05	6.36931e-05	up	0		AT3G42850	0	Mevalonate/galactokinase family protein	187.025	2.40768	3.48093e-14	6.55322e-13	up	0		ATMG00210	RPL5	ribosomal protein L5	226.021	1.19531	2.03214e-06	1.56706e-05	up	0
AT5G43770	0	proline-rich family protein	40.0074	3.29018	5.55516e-06	2.65158e-05	up	0		ATMG00680	ORF122C	0	14.1192	1.79991	0.0195079	0.0471611	up	0		AT3G14630	CYP72A9	cytochrome P450, family 72, subfamily A, polypeptide 9	97.9057	1.89501	9.72841e-09	1.17155e-07	up	0
AT5G05600	0	2-oxoglutarate (2OG) and Fe(II)-dependent oxygenase superfamily protein	4162.09	1.00322	0.0134181	0.0315419	up	0		AT2G34210	0	Transcription elongation factor Spt5	19.6467	7.66421	4.90152e-08	4.09716e-07	up	0		AT1G72545	0	#N/A	41.3844	1.11086	0.0130298	0.0358946	up	0
AT5G16023	RTFL18	ROTUNDIFOLIA like 18	447.901	1.80104	1.1592e-12	1.3354e-11	up	0		AT4G27980	0	Domain of unknown function (DUF3444)	250.048	1.3689	7.56257e-08	6.13631e-07	up	0		AT5G09785	0	#N/A	41.8658	1.10003	0.0106217	0.0301807	up	0
AT1G12010	0	2-oxoglutarate (2OG) and Fe(II)-dependent oxygenase superfamily protein	476.827	1.06883	0.00359966	0.00981245	up	0		AT2G41480	PER25	Peroxidase superfamily protein	186.043	1.95455	8.06517e-07	5.46463e-06	up	0		AT3G51660	0	Tautomerase/MIF superfamily protein	817.617	1.3925	8.10537e-07	6.798e-06	up	0
AT3G09922	IPS1	induced by phosphate starvation1	136.658	3.09927	1.85912e-07	1.11339e-06	up	0		AT3G29000	CML45	Calcium-binding EF-hand family protein	230.608	4.00632	1.34988e-14	2.64371e-13	up	0		AT5G09290	SAL4	Inositol monophosphatase family protein	208.411	1.29493	6.05319e-05	0.000330587	up	0
AT3G13437	0	0	171.16	1.44397	5.99539e-06	2.84898e-05	up	0		AT3G59230	0	RNI-like superfamily protein	30.415	3.27028	0.000105226	0.000472123	up	0		AT5G01760	TOL7	ENTH/VHS/GAT family protein	115.687	1.01745	0.000137836	0.000689435	up	0
ATMG00210	RPL5	ribosomal protein L5	325.989	1.56312	4.16093e-11	4.01332e-10	up	0		AT3G24020	DIR16	Disease resistance-responsive (dirigent-like protein) family protein	1179.03	1.02833	0.000133284	0.000584668	up	0		AT1G30370	0	alpha/beta-Hydrolases superfamily protein	130.533	1.61165	0.00268742	0.00932389	up	0
AT2G37900	NPF5.6	Major facilitator superfamily protein	62.4688	2.34697	0.00927036	0.0228084	up	0		AT1G71370	RH49	DEA(D/H)-box RNA helicase family protein	83.0498	1.68029	0.00442296	0.0131292	up	0		AT3G29030	EXPA5	expansin A5	463.692	1.4445	0.000538246	0.00229193	up	0
AT3G14630	CYP72A9	cytochrome P450, family 72, subfamily A, polypeptide 9	79.9797	1.65969	1.24046e-05	5.57229e-05	up	0		AT3G02535	0	#N/A	342.649	1.4607	0.000131804	0.000578771	up	0		AT1G27461	0	0	453.667	4.61006	2.45435e-05	0.000146802	up	0
AT1G72540	0	Protein kinase superfamily protein	599.621	1.17648	2.55857e-07	1.49969e-06	up	0		AT4G37450	AGP18	arabinogalactan protein 18	2638.76	1.14264	3.75466e-08	3.20085e-07	up	0		AT1G63530	0	0	335.945	1.42329	2.62082e-10	4.06913e-09	up	0
AT1G72545	0	#N/A	45.4448	1.10486	0.0116702	0.0279301	up	0		AT5G03285	0	other RNA	275.505	1.38166	2.46624e-08	2.16113e-07	up	0		ATMG00516	NAD1C	NADH dehydrogenase 1C	248.074	2.31208	3.57278e-30	5.29687e-28	up	0
AT1G69570	CDF5	Dof-type zinc finger DNA-binding family protein	5037.82	1.70975	2.7394e-73	7.71608e-71	up	0		AT4G01535	0	0	4.83756	5.63567	0.00556353	0.0160071	up	0		AT4G38780	0	Pre-mRNA-processing-splicing factor	686.842	1.13196	1.42257e-08	1.6629e-07	up	0
AT5G09290	SAL4	Inositol monophosphatase family protein	198.866	1.47791	7.60751e-07	4.12427e-06	up	0		AT4G01533	0	other RNA	18.6105	1.85614	0.0111372	0.0292472	up	0		AT3G42850	0	Mevalonate/galactokinase family protein	141.771	1.74665	0.00120708	0.00465415	up	0
AT5G01760	TOL7	ENTH/VHS/GAT family protein	138.076	1.11984	9.69759e-06	4.4419e-05	up	0		AT2G18550	ATHB-21	homeobox protein 21	237.691	2.57803	2.6323e-12	3.92089e-11	up	0		AT3G25130	0	0	120.882	1.59177	4.90014e-05	0.000273412	up	0
AT3G29030	EXPA5	expansin A5	282.415	1.21331	2.99349e-05	0.000125641	up	0		AT2G33580	LYK5	Protein kinase superfamily protein	1702.21	1.11734	2.33371e-10	2.73691e-09	up	0		AT2G34210	0	Transcription elongation factor Spt5	12.6242	7.12033	9.65661e-07	8.00541e-06	up	0
AT3G21370	BGLU19	beta glucosidase 19	3973.36	1.94951	0.00301096	0.00838788	up	0		AT5G43440	0	2-oxoglutarate (2OG) and Fe(II)-dependent oxygenase superfamily protein	1779.24	1.16088	8.45152e-19	2.53683e-17	up	0		AT2G41480	PER25	Peroxidase superfamily protein	226.282	2.03262	3.56326e-14	9.48926e-13	up	0
AT2G07738	0	0	19.1213	3.24491	0.000110264	0.000415955	up	0		AT5G40620	0	0	4.76375	5.61396	0.00403496	0.0120917	up	0		AT3G29000	CML45	Calcium-binding EF-hand family protein	211.822	3.92724	3.39047e-11	6.05701e-10	up	0
ATMG00516	NAD1C	NADH dehydrogenase 1C	351.395	2.7203	7.86048e-44	7.43468e-42	up	0		AT1G07900	LBD1	LOB domain-containing protein 1	41.9135	1.7521	0.00103015	0.00364189	up	0		AT3G02535	0	#N/A	200.479	1.83081	0.000206219	0.000983312	up	0
AT4G38780	0	Pre-mRNA-processing-splicing factor	712.242	1.21612	1.20715e-22	3.30573e-21	up	0		AT1G05820	SPPL5	SIGNAL PEPTIDE PEPTIDASE-LIKE 5	696.906	1.76855	2.35218e-32	2.22713e-30	up	0		AT4G17920	ATL29	RING/U-box superfamily protein	31.1703	1.42792	0.00767086	0.022893	up	0
AT5G03720	HSFA3	heat shock transcription factor A3	1448.85	1.23695	5.09222e-14	6.7004e-13	up	0		AT3G23120	AtRLP38	receptor like protein 38	46.3942	2.93918	2.90502e-05	0.000146211	up	0		AT3G17790	PAP17	purple acid phosphatase 17	2205.14	1.11397	8.35e-16	2.73246e-14	up	0
AT3G42850	0	Mevalonate/galactokinase family protein	124.337	1.85282	5.32773e-10	4.51588e-09	up	0		AT3G18610	NUCL2	nucleolin like 2	761.228	1.11812	0.000571776	0.00215191	up	0		AT2G38860	DJ1E	Class I glutamine amidotransferase-like superfamily protein	2928.13	1.01299	1.05988e-08	1.26695e-07	up	0
AT4G18660	0	0	17.8019	1.72129	0.0213658	0.0473007	up	0		AT3G22090	0	0	40.9813	1.62713	0.00832	0.0227781	up	0		AT5G00865	0	#N/A	25.7361	1.45053	0.0122308	0.0340036	up	0
ATMG00680	ORF122C	0	21.9554	1.88276	0.00810593	0.0202743	up	0		AT2G15780	0	Cupredoxin superfamily protein	31.961	3.44857	6.715e-05	0.000314147	up	0		AT2G18550	ATHB-21	homeobox protein 21	172.265	3.7061	5.67792e-40	1.72566e-37	up	0
AT3G25130	0	0	154.972	2.42294	2.0017e-11	2.02717e-10	up	0		AT3G25790	HHO1	myb-like transcription factor family protein	875.99	1.65605	1.12628e-12	1.76008e-11	up	0		AT2G33580	LYK5	Protein kinase superfamily protein	1775.38	1.33975	1.38813e-09	1.91985e-08	up	0
AT2G34210	0	Transcription elongation factor Spt5	36.1589	3.01987	0.00195103	0.00568411	up	0		AT1G54020	0	GDSL-like Lipase/Acylhydrolase superfamily protein	172.42	2.4856	2.06902e-09	2.11871e-08	up	0		AT5G43440	0	2-oxoglutarate (2OG) and Fe(II)-dependent oxygenase superfamily protein	1028.85	1.21338	3.30807e-19	1.61187e-17	up	0
AT2G41480	PER25	Peroxidase superfamily protein	259.969	1.76555	2.42491e-10	2.15369e-09	up	0		AT1G06753	0	#N/A	112.437	1.38692	4.56084e-07	3.24027e-06	up	0		AT1G07900	LBD1	LOB domain-containing protein 1	47.4507	1.78786	0.00229349	0.00812174	up	0
AT3G29000	CML45	Calcium-binding EF-hand family protein	93.1327	1.43925	0.000710909	0.00228032	up	0		AT5G48010	THAS1	thalianol synthase 1	5837.89	3.13769	4.17907e-07	2.98303e-06	up	0		AT1G05820	SPPL5	SIGNAL PEPTIDE PEPTIDASE-LIKE 5	790.731	1.70211	2.67536e-21	1.66792e-19	up	0
AT1G71370	RH49	DEA(D/H)-box RNA helicase family protein	36.4734	1.23435	0.0109716	0.0264531	up	0		AT4G31408	0	other RNA	1028.75	1.07885	2.16054e-13	3.71197e-12	up	0		AT5G44460	CML43	calmodulin like 43	304.618	1.17026	2.52919e-06	1.91811e-05	up	0
AT4G17920	ATL29	RING/U-box superfamily protein	38.5872	1.42796	0.00181467	0.0053213	up	0		AT1G22240	APUM8	pumilio 8	24.8155	1.64871	0.012475	0.0322109	up	0		AT4G01270	0	RING/U-box superfamily protein	102.112	1.1622	0.00264995	0.00921099	up	0
AT3G17790	PAP17	purple acid phosphatase 17	2938.93	1.81999	1.71755e-64	3.60854e-62	up	0		AT1G03410	2A6	2-oxoglutarate (2OG) and Fe(II)-dependent oxygenase superfamily protein	3215.35	1.39288	2.09903e-13	3.61354e-12	up	0		AT2G15780	0	Cupredoxin superfamily protein	15.049	4.84789	0.000154993	0.000765488	up	0
AT5G04890	RTM2	HSP20-like chaperones superfamily protein	747.708	1.00944	3.41864e-10	2.97948e-09	up	0		AT5G57520	ZFP2	zinc finger protein 2	99.3585	1.52657	4.93727e-05	0.000237894	up	0		AT1G72260	THI2.1	thionin 2.1	9.26072	6.67235	0.00794189	0.0235631	up	0
AT1G73000	PYL3	PYR1-like 3	19.1598	1.93265	0.00626668	0.0161156	up	0		AT2G18150	PER15	Peroxidase superfamily protein	277.607	1.3973	7.13138e-06	4.06691e-05	up	0		AT1G54020	0	GDSL-like Lipase/Acylhydrolase superfamily protein	127.081	2.37102	0.00171122	0.00630116	up	0
AT1G09410	PCMP-H18	pentatricopeptide (PPR) repeat-containing protein	294.417	1.02515	6.58128e-07	3.5976e-06	up	0		AT5G25450	QCR7-2	Cytochrome bd ubiquinol oxidase, 14kDa subunit	1301.54	3.39371	9.92895e-94	1.02284e-90	up	0		AT1G06753	0	#N/A	112.074	1.02611	0.000541641	0.00230437	up	0
AT5G03285	0	other RNA	187.463	1.44899	9.58237e-12	1.00129e-10	up	0		AT1G72810	TS2	Pyridoxal-5'-phosphate-dependent enzyme family protein	3436.49	1.35658	1.47144e-24	7.6402e-23	up	0		AT5G48010	THAS1	thalianol synthase 1	3881.83	2.48136	8.17508e-06	5.46519e-05	up	0
AT5G18060	SAUR23	SAUR-like auxin-responsive protein family	486.937	1.15564	7.26386e-05	0.000282831	up	0		AT5G60060	0	Protein of unknown function (DUF295)	116.523	1.35135	3.78466e-07	2.72644e-06	up	0		AT1G03410	2A6	2-oxoglutarate (2OG) and Fe(II)-dependent oxygenase superfamily protein	3700.07	1.18027	0.000137565	0.000688361	up	0
AT5G51780	0	basic helix-loop-helix (bHLH) DNA-binding superfamily protein	1233.95	1.26691	8.43452e-08	5.33285e-07	up	0		AT5G42930	0	alpha/beta-Hydrolases superfamily protein	217.857	1.51364	0.000240405	0.000989987	up	0		AT2G18150	PER15	Peroxidase superfamily protein	380.103	1.6821	2.85236e-09	3.7508e-08	up	0
AT3G28917	MIF2	mini zinc finger 2	49.0377	1.13612	0.017229	0.0392267	up	0		AT5G60100	PRR3	pseudo-response regulator 3	325.369	1.93496	3.04485e-15	6.34442e-14	up	0		ATMG00530	ORF109	0	19.9955	1.75396	0.00414474	0.0136109	up	0
AT2G18550	ATHB-21	homeobox protein 21	212.704	3.64019	8.48371e-36	5.27802e-34	up	0		AT4G33970	PEX4	Leucine-rich repeat (LRR) family protein	838.893	2.90249	2.18528e-35	2.67999e-33	up	0		AT4G28840	SPEAR3	0	121.818	1.01301	0.00394204	0.0130315	up	0
AT5G43440	0	2-oxoglutarate (2OG) and Fe(II)-dependent oxygenase superfamily protein	1086.31	1.09555	1.52184e-14	2.11081e-13	up	0		ATMG01080	ATP9	mitochondrial F0-ATPase subunit 9	706.34	2.78331	1.10903e-23	5.26003e-22	up	0		AT5G25450	QCR7-2	Cytochrome bd ubiquinol oxidase, 14kDa subunit	893.511	2.85076	1.17251e-75	1.67696e-72	up	0
AT1G07900	LBD1	LOB domain-containing protein 1	32.884	2.33916	0.000267693	0.000939548	up	0		AT2G31730	BHLH154	basic helix-loop-helix (bHLH) DNA-binding superfamily protein	1787.3	1.01237	2.39318e-12	3.59801e-11	up	0		AT4G22620	0	SAUR-like auxin-responsive protein family	72.1948	1.48681	0.019032	0.0494648	up	0
AT1G05820	SPPL5	SIGNAL PEPTIDE PEPTIDASE-LIKE 5	1063.77	2.32941	2.85767e-41	2.38593e-39	up	0		AT5G09440	EXL4	EXORDIUM like 4	8486.61	1.19204	1.20446e-34	1.39101e-32	up	0		AT1G78780	0	pathogenesis-related family protein	818.961	1.01183	3.0448e-06	2.25705e-05	up	0
AT3G18610	NUCL2	nucleolin like 2	649.283	1.58429	1.88305e-07	1.12614e-06	up	0		AT2G26370	0	MD-2-related lipid recognition domain-containing protein	386.477	1.43873	8.6562e-08	6.94276e-07	up	0		AT5G60060	0	Protein of unknown function (DUF295)	83.8795	2.20557	4.48909e-08	4.78509e-07	up	0
AT5G44460	CML43	calmodulin like 43	238.765	1.07065	2.74103e-06	1.37202e-05	up	0		AT3G45960	EXLA3	expansin-like A3	42.4639	1.21134	0.0103356	0.0274245	up	0		AT5G42930	0	alpha/beta-Hydrolases superfamily protein	256.524	1.95643	2.3887e-10	3.73257e-09	up	0
AT2G30740	PTI12	Protein kinase superfamily protein	7905.47	1.07455	7.59553e-71	1.95223e-68	up	0		AT5G52990	PHYL2.2	SNARE-like superfamily protein	1022.71	1.0333	1.0045e-15	2.18495e-14	up	0		AT5G60100	PRR3	pseudo-response regulator 3	396.72	2.28175	1.75068e-25	1.64347e-23	up	0
AT5G02140	0	Pathogenesis-related thaumatin superfamily protein	105.959	1.24038	0.000536443	0.00176873	up	0		AT2G27389	0	0	136.598	1.60672	5.20778e-08	4.34049e-07	up	0		AT4G33970	PEX4	Leucine-rich repeat (LRR) family protein	664.604	2.86124	6.67502e-49	3.31217e-46	up	0
AT3G06805	0	#N/A	6.15042	5.95631	0.0170926	0.0389577	up	0		AT3G46140	0	Protein kinase superfamily protein	4.51862	5.53881	0.00419907	0.0125354	up	0		ATMG01080	ATP9	mitochondrial F0-ATPase subunit 9	596.24	1.95256	7.91088e-43	3.00539e-40	up	0
AT5G48010	THAS1	thalianol synthase 1	5714.76	3.07259	0.00019688	0.000707674	up	0		AT1G11540	0	Sulfite exporter TauE/SafE family protein	334.543	1.31291	1.52967e-07	1.17303e-06	up	0		AT1G04453	0	#N/A	4.00808	5.46584	0.00619731	0.0192114	up	0
AT1G03410	2A6	2-oxoglutarate (2OG) and Fe(II)-dependent oxygenase superfamily protein	5285.74	1.25805	2.47914e-29	1.08439e-27	up	0		AT1G20795	0	F-box family protein	22.7604	1.49142	0.0168353	0.0415661	up	0		AT2G26370	0	MD-2-related lipid recognition domain-containing protein	275.581	1.76024	3.19094e-08	3.49322e-07	up	0
AT4G31100	WAKL17	wall-associated kinase, putative	1131.62	1.18116	3.22399e-10	2.81462e-09	up	0		AT5G38000	0	Zinc-binding dehydrogenase family protein	186.05	2.30312	1.67138e-07	1.27351e-06	up	0		AT1G14550	PER5	Peroxidase superfamily protein	25.1444	8.11447	1.00785e-07	1.00718e-06	up	0
AT5G57520	ZFP2	zinc finger protein 2	111.162	1.3989	3.01671e-05	0.000126554	up	0		AT5G12030	HSP17.7	heat shock protein 17.6A	530.03	5.15593	3.43794e-97	3.8496e-94	up	0		AT3G45960	EXLA3	expansin-like A3	46.4503	1.63204	0.0174685	0.0460411	up	0
AT2G18150	PER15	Peroxidase superfamily protein	319.763	1.21665	3.14683e-07	1.81421e-06	up	0		AT2G43270	0	F-box and associated interaction domains-containing protein	13.1351	3.81624	0.00427978	0.0127527	up	0		AT2G27389	0	0	127.176	1.86534	3.18413e-10	4.86912e-09	up	0
ATMG00530	ORF109	0	37.3696	2.2056	0.000225138	0.000799744	up	0		AT5G38800	BZIP43	basic leucine-zipper 43	6.00034	5.94966	0.000740337	0.00271489	up	0		AT5G01300	0	PEBP (phosphatidylethanolamine-binding protein) family protein	439.394	2.24467	0.00623933	0.0193203	up	0
ATMG00080	RPL16	ribosomal protein L16	1105.68	1.02682	3.12153e-11	3.07735e-10	up	0		AT4G39403	PLS	polaris	31.1352	1.38028	0.00899422	0.0243367	up	0		AT1G67220	HAC2	histone acetyltransferase of the CBP family 2	23.6491	3.62807	0.00413326	0.0135794	up	0
AT4G28840	SPEAR3	0	99.6138	1.26114	0.000337919	0.00116137	up	0		AT2G43535	ATTI4	Scorpion toxin-like knottin superfamily protein	3113.37	1.3476	4.49307e-10	5.06409e-09	up	0		AT1G11540	0	Sulfite exporter TauE/SafE family protein	226.887	1.62151	5.17177e-10	7.66279e-09	up	0
AT5G25450	QCR7-2	Cytochrome bd ubiquinol oxidase, 14kDa subunit	832.504	3.05954	2.90643e-37	1.98629e-35	up	0		AT5G60260	0	0	45.1988	1.04576	0.0160021	0.0398183	up	0		AT1G20795	0	F-box family protein	22.9386	1.70051	0.0104283	0.0297075	up	0
AT4G22620	0	SAUR-like auxin-responsive protein family	49.7802	1.07454	0.0207902	0.0462146	up	0		AT3G23250	MYB15	myb domain protein 15	598.783	1.69276	2.15748e-11	2.86263e-10	up	0		AT5G38000	0	Zinc-binding dehydrogenase family protein	154.343	1.89258	4.40325e-07	3.88182e-06	up	0
AT1G78780	0	pathogenesis-related family protein	1009.06	1.23065	1.05079e-27	4.20186e-26	up	0		AT3G05155	0	Major facilitator superfamily protein	516.058	1.27582	1.60098e-06	1.03389e-05	up	0		AT5G12030	HSP17.7	heat shock protein 17.6A	316.577	4.69712	1.23159e-06	9.95843e-06	up	0
AT5G66170	STR18	sulfurtransferase 18	7149.53	1.26132	5.81054e-41	4.78893e-39	up	0		AT1G64360	0	0	22.649	2.45054	0.000478278	0.00183515	up	0		AT1G05833	0	#N/A	35.2425	1.39851	0.00206007	0.00740187	up	0
AT5G42930	0	alpha/beta-Hydrolases superfamily protein	326.355	2.16745	1.41414e-11	1.45513e-10	up	0		AT4G22470	0	protease inhibitor/seed storage/lipid transfer protein (LTP) family protein	9046.03	1.67841	4.06166e-06	2.43549e-05	up	0		AT2G43535	ATTI4	Scorpion toxin-like knottin superfamily protein	2139.66	1.13036	3.61795e-06	2.63374e-05	up	0
AT5G60100	PRR3	pseudo-response regulator 3	450.802	2.57087	1.96488e-49	2.34251e-47	up	0		AT4G19975	0	#N/A	29.3589	2.06553	0.000807126	0.00293349	up	0		AT1G55230	0	Family of unknown function (DUF716)	32.9673	6.08043	1.04703e-09	1.4758e-08	up	0
AT4G33970	PEX4	Leucine-rich repeat (LRR) family protein	714.466	3.04376	5.34945e-41	4.42314e-39	up	0		AT1G02300	CATHB1	Cysteine proteinases superfamily protein	3150.38	1.06872	6.8759e-28	4.64782e-26	up	0		ATMG00513	NAD5A	NADH dehydrogenase 5A	231.522	1.01853	0.00014724	0.000732257	up	0
ATMG01080	ATP9	mitochondrial F0-ATPase subunit 9	918.597	2.64194	3.79193e-68	8.67811e-66	up	0		AT2G07644	0	#N/A	74.1111	1.95272	9.0609e-06	5.06302e-05	up	0		AT3G23250	MYB15	myb domain protein 15	484.387	3.01406	9.37221e-28	1.09032e-25	up	0
AT5G16460	SEI1	Putative adipose-regulatory protein (Seipin)	68.0168	2.32109	7.51968e-07	4.07925e-06	up	0		AT2G07646	0	#N/A	10.601	2.32576	0.0167791	0.0414392	up	0		AT3G05155	0	Major facilitator superfamily protein	279.852	1.1662	2.00367e-05	0.000122375	up	0
AT5G09440	EXL4	EXORDIUM like 4	8512.26	1.18638	1.33526e-14	1.8621e-13	up	0		AT2G07642	0	#N/A	37.455	2.33629	1.89643e-05	9.92506e-05	up	0		AT5G65300	0	0	228.186	1.04912	0.00529863	0.0168187	up	0
AT2G26370	0	MD-2-related lipid recognition domain-containing protein	295.131	1.37975	3.62532e-07	2.06728e-06	up	0		AT2G07643	0	#N/A	80.5167	2.71385	0.00186049	0.00612002	up	0		AT3G21770	PER30	Peroxidase superfamily protein	5127.12	1.06949	6.73585e-33	1.28702e-30	up	0
AT1G14550	PER5	Peroxidase superfamily protein	24.3883	4.36443	0.000729462	0.00233253	up	0		AT2G07648	0	#N/A	14.5806	2.28229	0.00582573	0.0166762	up	0		AT1G04827	0	#N/A	50.2345	1.64911	0.000407145	0.00179641	up	0
AT2G27389	0	0	126.35	1.33509	5.51928e-05	0.000220016	up	0		AT4G34470	ASK12	SKP1-like 12	15.0331	3.2954	0.000613421	0.00229356	up	0		ATMG01330	ORF107H	0	113.626	1.23093	0.000742393	0.00302506	up	0
AT5G01300	0	PEBP (phosphatidylethanolamine-binding protein) family protein	329.047	2.06518	3.35366e-08	2.25442e-07	up	0		AT1G30135	TIFY5A	jasmonate-zim-domain protein 8	99.1721	3.43006	1.28103e-14	2.51079e-13	up	0		AT4G22470	0	protease inhibitor/seed storage/lipid transfer protein (LTP) family protein	4783.53	1.93192	1.85588e-80	3.76031e-77	up	0
AT1G11540	0	Sulfite exporter TauE/SafE family protein	234.779	1.36535	3.66165e-10	3.18262e-09	up	0		AT2G21930	0	F-box associated ubiquitination effector family protein	33.2564	2.09367	0.00118558	0.00412157	up	0		AT1G02300	CATHB1	Cysteine proteinases superfamily protein	2620.01	1.05194	1.64117e-26	1.69802e-24	up	0
AT3G53040	0	late embryogenesis abundant protein, putative / LEA protein, putative	1841.18	2.44597	0.000172219	0.000626411	up	0		AT2G28500	LBD11	LOB domain-containing protein 11	159.652	2.24362	4.31788e-15	8.83261e-14	up	0		AT2G07644	0	#N/A	62.8796	1.8461	5.36303e-05	0.000296154	up	0
AT5G38000	0	Zinc-binding dehydrogenase family protein	144.907	1.49353	0.00520859	0.0136552	up	0		AT1G72120	NPF5.14	Major facilitator superfamily protein	1445.01	2.03313	8.64364e-26	4.99122e-24	up	0		AT2G07642	0	#N/A	31.7121	2.56975	3.07639e-06	2.27561e-05	up	0
AT5G12030	HSP17.7	heat shock protein 17.6A	150.818	4.1154	8.32546e-12	8.74942e-11	up	0		AT5G37440	0	Chaperone DnaJ-domain superfamily protein	574.288	1.14939	2.17529e-12	3.28385e-11	up	0		ATMG00560	RPL2	Nucleic acid-binding, OB-fold-like protein	190.289	1.3205	1.39737e-05	8.8386e-05	up	0
AT3G55900	0	F-box family protein	70.5822	1.66518	3.56531e-05	0.000147087	up	0		AT1G06640	0	2-oxoglutarate (2OG) and Fe(II)-dependent oxygenase superfamily protein	9507.11	1.28603	1.05664e-29	8.07496e-28	up	0		AT1G30135	TIFY5A	jasmonate-zim-domain protein 8	41.7442	3.66148	1.44853e-06	1.1548e-05	up	0
AT5G38800	BZIP43	basic leucine-zipper 43	4.73768	5.57879	0.00269768	0.00760776	up	0		AT5G60290	0	0	89.3499	1.21181	0.000124472	0.000549289	up	0		AT4G11340	0	Disease resistance protein (TIR-NBS-LRR class) family	5.66383	5.96462	0.00311379	0.0106437	up	0
AT3G61280	0	Arabidopsis thaliana protein of unknown function (DUF821)	231.147	1.29981	1.01475e-05	4.63225e-05	up	0		ATMG01060	ORF107G	0	26.4128	2.00139	0.000909574	0.00326574	up	0		AT2G21930	0	F-box associated ubiquitination effector family protein	54.6123	1.40842	0.00450293	0.0146213	up	0
AT4G39403	PLS	polaris	26.8205	1.76768	0.00344848	0.00944454	up	0		AT3G59710	0	NAD(P)-binding Rossmann-fold superfamily protein	161.278	1.65546	1.38312e-07	1.07066e-06	up	0		AT2G28500	LBD11	LOB domain-containing protein 11	180.386	3.47792	6.62813e-29	8.66433e-27	up	0
AT2G43535	ATTI4	Scorpion toxin-like knottin superfamily protein	2428.48	1.38717	5.35848e-08	3.49043e-07	up	0		AT4G23600	CORI3	Tyrosine transaminase family protein	866.632	1.42656	0.0136746	0.0348725	up	0		AT5G53290	CRF3	cytokinin response factor 3	243.753	1.23164	0.000256384	0.00119443	up	0
AT1G55230	0	Family of unknown function (DUF716)	45.6743	4.89818	3.18554e-06	1.58178e-05	up	0		AT1G60260	BGLU5	beta glucosidase 5	2003.3	1.46367	2.7345e-36	3.70654e-34	up	0		AT1G72120	NPF5.14	Major facilitator superfamily protein	971.315	1.68734	2.57875e-16	9.06066e-15	up	0
ATMG00513	NAD5A	NADH dehydrogenase 5A	288.126	1.17449	3.0141e-06	1.50102e-05	up	0		AT3G50310	MAPKKK20	mitogen-activated protein kinase kinase kinase 20	117.396	1.39906	2.16591e-06	1.36184e-05	up	0		AT5G37440	0	Chaperone DnaJ-domain superfamily protein	483.906	1.06198	3.97136e-08	4.27634e-07	up	0
AT3G23250	MYB15	myb domain protein 15	295.835	1.03588	0.00581471	0.0150655	up	0		AT5G59390	0	XH/XS domain-containing protein	454.801	2.14807	0.00627034	0.0177966	up	0		AT1G06640	0	2-oxoglutarate (2OG) and Fe(II)-dependent oxygenase superfamily protein	9235.72	1.10036	7.10714e-18	3.06388e-16	up	0
AT3G05155	0	Major facilitator superfamily protein	322.864	1.10153	0.00255153	0.0072322	up	0		AT2G46670	0	CCT motif family protein	201.084	1.67309	1.73453e-12	2.64796e-11	up	0		AT5G52547	0	0	66.7036	1.6148	2.4316e-05	0.000145656	up	0
AT1G47655	DOF1.6	Dof-type zinc finger DNA-binding family protein	1348	1.68427	9.74552e-15	1.37327e-13	up	0		AT5G09876	0	0	20.1051	2.70884	0.0141107	0.0357834	up	0		ATMG01060	ORF107G	0	22.4993	1.89853	0.00721219	0.0217241	up	0
ATMG01330	ORF107H	0	174.777	2.07495	6.561e-15	9.40032e-14	up	0		AT3G25290	0	Auxin-responsive family protein	2657.21	2.03247	3.13982e-43	6.6281e-41	up	0		AT3G59710	0	NAD(P)-binding Rossmann-fold superfamily protein	175.224	1.37644	0.000238992	0.00112287	up	0
AT4G22470	0	protease inhibitor/seed storage/lipid transfer protein (LTP) family protein	3602.19	1.26097	0.00665041	0.0169937	up	0		AT3G49830	0	P-loop containing nucleoside triphosphate hydrolases superfamily protein	203.966	1.07536	7.59567e-05	0.000351453	up	0		AT4G23600	CORI3	Tyrosine transaminase family protein	287.295	2.31809	7.28413e-06	4.94021e-05	up	0
AT1G02300	CATHB1	Cysteine proteinases superfamily protein	3193.75	1.26494	8.98904e-42	7.70592e-40	up	0		AT3G44405	0	#N/A	39.6227	2.03469	3.00778e-05	0.000150764	up	0		AT1G60260	BGLU5	beta glucosidase 5	1897.7	1.3973	6.49061e-06	4.44774e-05	up	0
AT2G36295	0	0	20.8179	1.88152	0.00384144	0.010392	up	0		AT1G05300	ZIP5	zinc transporter 5 precursor	1248.58	1.48646	2.71631e-20	9.50486e-19	up	0		AT1G02630	ETN8	Nucleoside transporter family protein	45.528	1.69383	0.000520652	0.00222715	up	0
AT2G07644	0	#N/A	102.786	2.05288	3.85561e-10	3.33875e-09	up	0		AT2G39310	JAL22	jacalin-related lectin 22	35791.8	1.88277	1.84311e-09	1.90632e-08	up	0		AT2G28790	0	Pathogenesis-related thaumatin superfamily protein	1384.33	1.07875	1.66497e-08	1.91767e-07	up	0
AT2G07646	0	#N/A	12.4417	3.51785	0.00599521	0.0154955	up	0		AT5G51920	0	Pyridoxal phosphate (PLP)-dependent transferases superfamily protein	188.57	1.38636	1.75072e-07	1.32807e-06	up	0		AT2G46670	0	CCT motif family protein	145.178	1.75676	9.76185e-09	1.17442e-07	up	0
AT2G07641	0	#N/A	370.731	1.29899	4.80787e-10	4.10511e-09	up	0		AT1G29395	COR413IM1	COLD REGULATED 314 INNER MEMBRANE 1	250.928	1.57897	2.22188e-12	3.35222e-11	up	0		AT5G39120	0	RmlC-like cupins superfamily protein	29.2058	1.57115	0.00573103	0.0179753	up	0
AT2G07642	0	#N/A	57.7693	2.74742	1.09003e-08	7.82402e-08	up	0		AT3G48280	CYP71A25	cytochrome P450, family 71, subfamily A, polypeptide 25	1195.33	3.10091	4.64244e-40	7.91797e-38	up	0		AT4G07820	0	CAP (Cysteine-rich secretory proteins, Antigen 5, and Pathogenesis-related 1 protein) superfamily protein	2818.16	1.74773	1.36697e-17	5.66211e-16	up	0
AT2G07643	0	#N/A	103.404	3.60803	1.0563e-06	5.62656e-06	up	0		AT5G57510	0	0	145.851	2.96808	3.68698e-16	8.50846e-15	up	0		AT4G24260	KOR3	glycosyl hydrolase 9A3	129.94	1.39917	4.88665e-05	0.000272759	up	0
AT2G07648	0	#N/A	18.2026	1.93004	0.00739152	0.0186807	up	0		AT1G47271	0	Cystathionine beta-synthase (CBS) family protein	80.6931	1.51095	0.000606655	0.00227123	up	0		AT5G09876	0	0	14.799	3.96041	0.00825584	0.0243135	up	0
ATMG00560	RPL2	Nucleic acid-binding, OB-fold-like protein	264.504	1.55204	1.57862e-07	9.55348e-07	up	0		AT1G01740	BSK4	Protein kinase protein with tetratricopeptide repeat domain	825.055	1.16329	3.29832e-24	1.64304e-22	up	0		AT3G25290	0	Auxin-responsive family protein	1667.68	1.16613	6.55695e-23	4.86054e-21	up	0
AT4G34470	ASK12	SKP1-like 12	10.7625	2.39368	0.0162791	0.0373789	up	0		AT2G05365	0	#N/A	70.6281	2.32028	4.48716e-05	0.000217796	up	0		AT3G44405	0	#N/A	18.188	2.59812	0.0127573	0.03528	up	0
AT1G17260	AHA10	autoinhibited H(+)-ATPase isoform 10	185.66	1.08325	3.5496e-05	0.000146487	up	0		AT2G07638	0	#N/A	251.643	1.15935	0.00410998	0.0122945	up	0		AT1G05300	ZIP5	zinc transporter 5 precursor	955.342	1.12321	5.94212e-09	7.41666e-08	up	0
AT5G03585	0	#N/A	402.632	1.04509	5.82095e-05	0.000231061	up	0		AT2G19330	PIRL6	plant intracellular ras group-related LRR 6	278.345	1.00488	6.38369e-05	0.000300065	up	0		AT2G39310	JAL22	jacalin-related lectin 22	76433.1	2.24358	6.52573e-30	9.55823e-28	up	0
AT5G18810	SCL28	SC35-like splicing factor 28	98.1886	1.02528	0.00419547	0.0112452	up	0		AT4G23160	CRK8	cysteine-rich RLK (RECEPTOR-like protein kinase) 8	72.4417	2.94197	5.00062e-09	4.84522e-08	up	0		AT5G51920	0	Pyridoxal phosphate (PLP)-dependent transferases superfamily protein	169.02	1.42107	6.82488e-05	0.000368429	up	0
AT2G03855	0	#N/A	14.049	2.31154	0.010938	0.0263846	up	0		AT3G09640	APX2	ascorbate peroxidase 2	109.038	10.1349	2.39744e-16	5.63698e-15	up	0		AT1G29395	COR413IM1	COLD REGULATED 314 INNER MEMBRANE 1	1229.46	2.63691	3.41039e-42	1.25637e-39	up	0
AT2G03850	0	Late embryogenesis abundant protein (LEA) family protein	90.4083	1.32847	5.55217e-05	0.000221155	up	0		AT5G07060	0	CCCH-type zinc fingerfamily protein with RNA-binding domain	399.196	2.2275	3.05242e-24	1.52942e-22	up	0		AT3G48280	CYP71A25	cytochrome P450, family 71, subfamily A, polypeptide 25	1513.42	2.00007	2.92863e-08	3.22932e-07	up	0
AT1G30135	TIFY5A	jasmonate-zim-domain protein 8	36.9625	4.12414	3.09778e-05	0.000129716	up	0		AT2G25140	CLPB4	casein lytic proteinase B4	4857.8	1.1541	4.29331e-32	3.96308e-30	up	0		AT5G57510	0	0	97.5655	2.49137	1.40383e-07	1.36585e-06	up	0
AT2G21930	0	F-box associated ubiquitination effector family protein	37.1288	1.84227	0.000109879	0.000414789	up	0		ATMG00920	ORF215B	0	37.215	1.70152	0.00035535	0.00140579	up	0		AT1G47271	0	Cystathionine beta-synthase (CBS) family protein	112.178	1.64763	2.9534e-05	0.000173619	up	0
AT2G28500	LBD11	LOB domain-containing protein 11	84.6933	1.77453	0.000173356	0.000629919	up	0		AT5G48390	ZIP4	Tetratricopeptide repeat (TPR)-like superfamily protein	50.4994	1.09518	0.0177114	0.0434543	up	0		AT1G01740	BSK4	Protein kinase protein with tetratricopeptide repeat domain	683.144	1.16059	1.65559e-14	4.62157e-13	up	0
AT3G27040	0	Meprin and TRAF (MATH) homology domain-containing protein	51.3844	3.40424	0.000131765	0.000489477	up	0		AT5G22794	0	0	353.376	1.04732	5.78223e-08	4.78521e-07	up	0		AT2G05365	0	#N/A	71.519	2.29117	2.81155e-06	2.10662e-05	up	0
AT1G72120	NPF5.14	Major facilitator superfamily protein	1043.81	1.82949	1.55328e-24	4.89713e-23	up	0		AT1G09400	0	FMN-linked oxidoreductases superfamily protein	163.356	1.37687	3.33087e-06	2.02989e-05	up	0		AT4G23160	CRK8	cysteine-rich RLK (RECEPTOR-like protein kinase) 8	53.5164	2.0632	6.08651e-06	4.19109e-05	up	0
AT1G06640	0	2-oxoglutarate (2OG) and Fe(II)-dependent oxygenase superfamily protein	9713.83	1.26043	1.09639e-22	3.02683e-21	up	0		AT3G45140	LOX2	lipoxygenase 2	15936.9	1.45398	0.0151322	0.0379543	up	0		AT3G14640	CYP72A10	cytochrome P450, family 72, subfamily A, polypeptide 10	58.0963	1.2243	0.0018291	0.00667056	up	0
AT5G52547	0	0	55.0519	1.3793	0.000887875	0.00278829	up	0		AT2G22750	0	basic helix-loop-helix (bHLH) DNA-binding superfamily protein	60.81	2.5631	0.00263553	0.00831504	up	0		AT3G09640	APX2	ascorbate peroxidase 2	53.6485	9.20696	4.91012e-13	1.11783e-11	up	0
ATMG01060	ORF107G	0	31.6063	1.39957	0.00428722	0.0114672	up	0		AT4G21903	0	MATE efflux family protein	349.286	1.53325	3.53611e-09	3.49861e-08	up	0		AT5G07060	0	CCCH-type zinc fingerfamily protein with RNA-binding domain	260.526	1.85895	1.52419e-25	1.45902e-23	up	0
AT4G25580	0	CAP160 protein	20550.2	1.20415	2.20929e-50	2.73568e-48	up	0		AT5G05365	0	Heavy metal transport/detoxification superfamily protein	196.838	1.86195	3.94377e-12	5.75782e-11	up	0		ATMG00920	ORF215B	0	31.5772	1.31053	0.014139	0.0384708	up	0
AT1G60260	BGLU5	beta glucosidase 5	1870.26	1.54379	2.0618e-14	2.82309e-13	up	0		AT3G44260	CAF1-9	Polynucleotidyl transferase, ribonuclease H-like superfamily protein	2187.71	1.84463	0.000161331	0.000694106	up	0		AT5G48390	ZIP4	Tetratricopeptide repeat (TPR)-like superfamily protein	38.4801	1.12673	0.0134429	0.0368537	up	0
AT5G59390	0	XH/XS domain-containing protein	165.889	2.32945	4.52814e-06	2.19322e-05	up	0		AT5G40010	AATP1	AAA-ATPase 1	196.873	2.93679	5.47452e-06	3.19852e-05	up	0		AT5G22794	0	0	330.896	1.12357	8.29484e-07	6.94493e-06	up	0
AT1G02630	ETN8	Nucleoside transporter family protein	52.7411	2.44383	0.000107771	0.000407311	up	0		AT4G00870	BHLH14	basic helix-loop-helix (bHLH) DNA-binding superfamily protein	132.704	1.33379	0.000147397	0.000640686	up	0		AT5G22799	0	#N/A	207.172	1.10692	1.33737e-07	1.30799e-06	up	0
AT2G46670	0	CCT motif family protein	156.772	2.13236	6.84302e-16	1.07806e-14	up	0		AT2G44840	ERF13	ethylene-responsive element binding factor 13	153.17	2.40588	5.27824e-06	3.09508e-05	up	0		AT3G02410	ICMEL2	alpha/beta-Hydrolases superfamily protein	809.53	2.58064	0.00337915	0.0114207	up	0
AT4G24260	KOR3	glycosyl hydrolase 9A3	104.985	1.1442	0.000522377	0.0017288	up	0		AT3G54260	TBL36	TRICHOME BIREFRINGENCE-LIKE 36	1043.55	1.80552	2.72393e-21	1.03775e-19	up	0		AT1G09400	0	FMN-linked oxidoreductases superfamily protein	135.8	1.29004	3.88029e-08	4.1894e-07	up	0
AT5G09876	0	0	3.29326	5.05584	0.0181151	0.0410254	up	0		ATMG01090	ORF262	ATP synthase 9 mitochondrial	524.412	2.17052	7.6087e-26	4.41339e-24	up	0		AT3G45140	LOX2	lipoxygenase 2	5316.68	2.14522	9.78499e-14	2.46367e-12	up	0
AT1G18990	MYOB5	Protein of unknown function, DUF593	69.7654	1.19967	0.00102401	0.00317381	up	0		AT2G35742	0	snoRNA	11.299	2.27132	0.0121526	0.031509	up	0		AT2G22750	0	basic helix-loop-helix (bHLH) DNA-binding superfamily protein	68.3686	1.47079	0.00026448	0.00122815	up	0
AT3G25290	0	Auxin-responsive family protein	1869.82	1.48926	1.39721e-40	1.12268e-38	up	0		AT1G72240	0	0	71.8863	1.66999	0.00791904	0.0218242	up	0		AT3G46620	RDUF1	zinc finger (C3HC4-type RING finger) family protein	3054.12	1.00677	4.39293e-10	6.59319e-09	up	0
ATMG00740	ORF100A	0	15.4126	1.63572	0.0188588	0.0424695	up	0		AT5G36870	CALS4	glucan synthase-like 9	150.236	1.64221	0.000604652	0.00226472	up	0		AT4G21903	0	MATE efflux family protein	212.668	1.71007	3.81778e-08	4.12558e-07	up	0
AT3G49830	0	P-loop containing nucleoside triphosphate hydrolases superfamily protein	221.802	1.39914	7.20196e-13	8.4757e-12	up	0		AT5G59662	0	other RNA	33.8212	1.44022	0.0142458	0.0360789	up	0		AT5G05365	0	Heavy metal transport/detoxification superfamily protein	151.665	1.66013	1.31377e-05	8.39504e-05	up	0
AT3G44405	0	#N/A	25.6518	2.59423	0.000232295	0.000823651	up	0		AT5G59660	0	Leucine-rich repeat protein kinase family protein	489.235	1.19057	7.84083e-16	1.7274e-14	up	0		AT3G44260	CAF1-9	Polynucleotidyl transferase, ribonuclease H-like superfamily protein	2920.02	2.02214	7.42784e-05	0.000397186	up	0
AT1G05300	ZIP5	zinc transporter 5 precursor	1039.87	1.32839	5.86568e-17	1.02139e-15	up	0		AT1G70130	LECRK52	Concanavalin A-like lectin protein kinase family protein	34.2316	2.81295	0.00142752	0.00485658	up	0		AT5G40010	AATP1	AAA-ATPase 1	60.3414	1.19373	0.00486282	0.0156168	up	0
AT2G39310	JAL22	jacalin-related lectin 22	93284.7	2.73183	3.48022e-19	7.25243e-18	up	0		AT5G04500	0	glycosyltransferase family protein 47	23.4304	2.53107	0.00699198	0.019573	up	0		AT4G00870	BHLH14	basic helix-loop-helix (bHLH) DNA-binding superfamily protein	61.4902	1.41413	0.0024912	0.00872907	up	0
AT5G51920	0	Pyridoxal phosphate (PLP)-dependent transferases superfamily protein	216.737	2.01333	3.90179e-23	1.11994e-21	up	0		AT5G50790	SWEET10	Nodulin MtN3 family protein	35.0158	8.49569	1.78958e-10	2.13176e-09	up	0		AT2G44840	ERF13	ethylene-responsive element binding factor 13	126.392	1.95199	0.000579901	0.00244574	up	0
AT1G29395	COR413IM1	COLD REGULATED 314 INNER MEMBRANE 1	2784.72	3.07138	1.28318e-50	1.59663e-48	up	0		AT3G60700	0	Protein of unknown function (DUF1163)	44.959	1.16615	0.0103086	0.0273615	up	0		AT3G54260	TBL36	TRICHOME BIREFRINGENCE-LIKE 36	1422.46	2.50767	1.66821e-34	3.6215e-32	up	0
AT3G48280	CYP71A25	cytochrome P450, family 71, subfamily A, polypeptide 25	995.178	2.99145	3.64388e-111	4.24545e-108	up	0		AT5G43068	0	#N/A	5.90979	3.9477	0.0177857	0.0436282	up	0		ATMG01090	ORF262	ATP synthase 9 mitochondrial	408.635	1.66758	7.5521e-19	3.56547e-17	up	0
AT5G57510	0	0	70.0252	1.90562	3.83473e-05	0.000157292	up	0		AT1G19610	PDF1.4	Arabidopsis defensin-like protein	8959.07	1.71846	0.000141922	0.000618871	up	0		AT1G72240	0	0	74.5648	1.79162	0.00018288	0.000885588	up	0
AT1G47271	0	Cystathionine beta-synthase (CBS) family protein	176.782	2.2329	7.74086e-15	1.10046e-13	up	0		AT4G10200	0	TTF-type zinc finger protein with HAT dimerisation domain	138.537	3.39719	4.2997e-22	1.77175e-20	up	0		AT1G55775	0	#N/A	4.76822	5.7145	0.00228017	0.00808046	up	0
AT2G40370	LAC5	laccase 5	244.47	1.81915	0.000759376	0.00241853	up	0		AT3G44540	FAR4	fatty acid reductase 4	325.678	1.74222	5.71638e-05	0.000271523	up	0		AT5G59662	0	other RNA	32.5061	1.98055	0.000212847	0.0010122	up	0
AT4G35190	LOG5	Putative lysine decarboxylase family protein	390.194	1.14093	0.00235129	0.00672336	up	0		AT5G37670	HSP15.7	HSP20-like chaperones superfamily protein	566.923	2.03384	1.28549e-21	4.99344e-20	up	0		AT5G59660	0	Leucine-rich repeat protein kinase family protein	325.044	1.07303	1.71208e-07	1.64073e-06	up	0
AT1G01740	BSK4	Protein kinase protein with tetratricopeptide repeat domain	897.286	1.51252	6.61948e-40	5.07995e-38	up	0		AT5G24155	0	FAD/NAD(P)-binding oxidoreductase family protein	196.888	1.28244	1.93688e-05	0.000101181	up	0		AT5G59200	PCMP-E41	Tetratricopeptide repeat (TPR)-like superfamily protein	104.693	1.10577	0.000428137	0.00187495	up	0
AT2G05365	0	#N/A	82.8079	2.02002	4.30551e-07	2.42974e-06	up	0		AT4G22940	0	Protein kinase superfamily protein	63.9026	1.07957	0.0203113	0.0488238	up	0		AT1G70130	LECRK52	Concanavalin A-like lectin protein kinase family protein	61.4872	3.4049	3.52464e-05	0.000203704	up	0
AT2G07638	0	#N/A	330.951	1.34193	1.59753e-11	1.63548e-10	up	0		AT1G24520	BCP1	homolog of Brassica campestris pollen protein 1	35.9223	3.35869	2.66471e-05	0.000135146	up	0		AT5G04500	0	glycosyltransferase family protein 47	29.1752	2.73147	0.0078196	0.0232683	up	0
AT2G19330	PIRL6	plant intracellular ras group-related LRR 6	405.012	1.61449	1.05706e-17	1.96765e-16	up	0		AT5G13350	0	Auxin-responsive GH3 family protein	65.6016	3.76269	1.82576e-05	9.59803e-05	up	0		AT1G02920	GSTF7	glutathione S-transferase 7	9076.53	1.26295	0.00466147	0.0150596	up	0
AT4G23160	CRK8	cysteine-rich RLK (RECEPTOR-like protein kinase) 8	59.2573	2.40553	0.000148492	0.000545777	up	0		AT1G22380	UGT85A3	UDP-glucosyl transferase 85A3	676.017	2.64359	7.63804e-23	3.39741e-21	up	0		AT4G25140	OLEO1	oleosin 1	620.743	3.17945	0.0163509	0.0435249	up	0
AT5G55250	IAMT1	IAA carboxylmethyltransferase 1	555.987	2.09848	1.57634e-24	4.96372e-23	up	0		AT4G30270	XTH24	xyloglucan endotransglucosylase/hydrolase 24	165654	1.12879	5.04384e-16	1.13947e-14	up	0		AT5G50790	SWEET10	Nodulin MtN3 family protein	42.5414	2.2808	3.55484e-05	0.000205059	up	0
AT4G37022	0	0	133.415	1.0183	0.000128322	0.000477797	up	0		AT2G43620	0	Chitinase family protein	3010.76	2.23165	0.000449997	0.00173882	up	0		AT5G43068	0	#N/A	4.87702	4.74276	0.00503894	0.0161016	up	0
AT3G09640	APX2	ascorbate peroxidase 2	38.9442	8.61734	3.25985e-11	3.20754e-10	up	0		AT3G45390	LECRK12	Concanavalin A-like lectin protein kinase family protein	141.084	1.05347	0.0056763	0.0163047	up	0		AT1G19610	PDF1.4	Arabidopsis defensin-like protein	5245.65	1.88647	1.48874e-16	5.39451e-15	up	0
AT1G68610	PCR11	PLANT CADMIUM RESISTANCE 11	5.84937	5.88067	0.00233479	0.00667993	up	0		AT4G21590	ENDO3	endonuclease 3	89.6526	1.8358	1.97126e-06	1.25075e-05	up	0		AT4G10200	0	TTF-type zinc finger protein with HAT dimerisation domain	117.523	2.87425	2.35447e-11	4.29135e-10	up	0
AT5G07060	0	CCCH-type zinc fingerfamily protein with RNA-binding domain	250.091	2.33212	7.08418e-24	2.10407e-22	up	0		AT5G05995	0	#N/A	10.3581	4.8092	0.00126216	0.00435501	up	0		AT5G37670	HSP15.7	HSP20-like chaperones superfamily protein	416.796	1.39914	1.5512e-20	8.85348e-19	up	0
ATMG00920	ORF215B	0	35.4114	1.51461	0.00658412	0.0168394	up	0		AT4G12555	0	#N/A	28.0098	5.28652	1.31216e-05	7.089e-05	up	0		AT1G29680	OBAP2C	Protein of unknown function (DUF1264)	73.2203	1.63064	1.79924e-06	1.40484e-05	up	0
AT5G22794	0	0	438.43	1.2929	3.27479e-11	3.21977e-10	up	0		AT4G13680	0	Protein of unknown function (DUF295)	54.1598	1.51548	0.00249093	0.00790919	up	0		AT5G22930	0	Protein of unknown function (DUF1635)	170.63	1.31817	1.31545e-05	8.40133e-05	up	0
AT5G22799	0	#N/A	269.894	1.18821	4.57645e-10	3.91926e-09	up	0		AT3G27620	AOX1C	alternative oxidase 1C	89.5693	2.82607	2.84776e-16	6.62523e-15	up	0		AT1G24520	BCP1	homolog of Brassica campestris pollen protein 1	17.3628	2.7199	0.0054874	0.0173229	up	0
AT1G63990	SPO11-2	sporulation 11-2	14.2671	1.91966	0.0121251	0.0288544	up	0		AT3G48790	0	Pyridoxal phosphate (PLP)-dependent transferases superfamily protein	20.1008	2.08231	0.00321494	0.00989218	up	0		AT5G13350	0	Auxin-responsive GH3 family protein	12.3514	7.08947	4.13847e-06	2.96822e-05	up	0
ATMG01260	ORF205	0	36.2303	1.99934	0.00395959	0.0106767	up	0		AT2G39330	JAL23	jacalin-related lectin 23	96.6656	1.90774	0.00120391	0.00417977	up	0		AT1G22380	UGT85A3	UDP-glucosyl transferase 85A3	229.967	2.30813	6.18362e-24	5.07934e-22	up	0
AT1G09400	0	FMN-linked oxidoreductases superfamily protein	144.708	1.472	9.52998e-09	6.89645e-08	up	0		AT1G51670	HTT5	0	78.2934	1.86406	0.000562267	0.00212015	up	0		AT4G15236	ABCG43	ABC-2 and Plant PDR ABC-type transporter family protein	669.315	1.14762	0.000248609	0.00116244	up	0
AT5G40420	OLEO2	oleosin 2	1338.11	2.98036	0.000147887	0.000543927	up	0		AT1G14420	AT59	Pectate lyase family protein	139.177	1.21395	0.00453349	0.0134171	up	0		AT5G16380	0	Protein of unknown function, DUF538	892.852	1.11328	1.98306e-14	5.47288e-13	up	0
AT1G52040	MBP1	myrosinase-binding protein 1	74.2597	1.3592	0.00243695	0.00693503	up	0		AT3G08065	0	#N/A	166.191	1.10857	5.64465e-07	3.93963e-06	up	0		AT2G43620	0	Chitinase family protein	3784.5	1.70848	0.00850563	0.0249585	up	0
AT4G21903	0	MATE efflux family protein	210.929	1.4425	3.75663e-06	1.84711e-05	up	0		AT5G02430	0	Transducin/WD40 repeat-like superfamily protein	723.171	1.37446	6.1316e-15	1.23757e-13	up	0		AT3G45390	LECRK12	Concanavalin A-like lectin protein kinase family protein	146.206	1.2008	0.000122283	0.000619281	up	0
AT5G05365	0	Heavy metal transport/detoxification superfamily protein	140.894	1.18075	0.00243818	0.00693776	up	0		AT1G10150	PP2A10	Carbohydrate-binding protein	2027.49	2.87038	0.00496538	0.0145168	up	0		AT4G21590	ENDO3	endonuclease 3	80.6517	2.61976	2.63826e-05	0.000156685	up	0
AT5G40010	AATP1	AAA-ATPase 1	54.4056	1.47201	0.00032634	0.00112566	up	0		AT5G21150	AGO9	Argonaute family protein	805.671	2.77608	7.45325e-41	1.36135e-38	up	0		AT4G26020	0	0	6.70701	6.20828	0.000215436	0.00102227	up	0
AT3G54260	TBL36	TRICHOME BIREFRINGENCE-LIKE 36	2230.45	3.43489	1.71157e-47	1.83561e-45	up	0		AT2G07739	0	Ycf1 protein	475.637	1.38694	2.12984e-07	1.5913e-06	up	0		AT5G61850	LFY	floral meristem identity control protein LEAFY (LFY)	7.55158	6.37929	0.000105734	0.000545475	up	0
ATMG01090	ORF262	ATP synthase 9 mitochondrial	543.509	1.96203	5.20831e-30	2.40539e-28	up	0		AT1G24260	2003-09-01	K-box region and MADS-box transcription factor family protein	501.849	1.55789	6.62454e-13	1.06298e-11	up	0		AT5G05995	0	#N/A	10.2379	6.81835	8.74939e-06	5.80761e-05	up	0
AT5G59660	0	Leucine-rich repeat protein kinase family protein	346.767	1.19245	7.50046e-11	7.03704e-10	up	0		AT5G18690	AGP25	arabinogalactan protein 25	609.846	1.16281	9.53429e-09	8.90951e-08	up	0		AT2G20835	0	0	414.327	1.39379	1.05409e-05	6.89325e-05	up	0
AT1G49205	0	#N/A	8.31124	4.53321	0.00260949	0.00737692	up	0		AT4G03320	TIC20-IV	translocon at the inner envelope membrane of chloroplasts 20-IV	2264.1	1.41092	5.53636e-65	2.45834e-62	up	0		AT3G27620	AOX1C	alternative oxidase 1C	73.091	2.03218	0.000522384	0.00223243	up	0
AT5G44400	0	FAD-binding Berberine family protein	346.983	1.28369	2.68567e-10	2.36886e-09	up	0		AT1G19160	0	F-box family protein	76.3322	1.19257	0.00367255	0.0111261	up	0		AT3G48790	0	Pyridoxal phosphate (PLP)-dependent transferases superfamily protein	34.6753	3.17233	0.00197686	0.00713243	up	0
AT1G02920	GSTF7	glutathione S-transferase 7	9200.9	1.02286	0.00797052	0.0199883	up	0		AT1G50400	TOM40-2	Eukaryotic porin family protein	278.8	1.68165	1.80434e-14	3.48343e-13	up	0		AT2G39330	JAL23	jacalin-related lectin 23	183.186	2.7986	4.40956e-11	7.75789e-10	up	0
AT4G25140	OLEO1	oleosin 1	257.483	2.83581	8.55938e-08	5.40309e-07	up	0		AT2G24681	REM11	AP2/B3-like transcriptional factor family protein	23.5908	1.54208	0.0142116	0.0360011	up	0		AT1G51670	HTT5	0	45.382	2.22147	0.000335848	0.0015164	up	0
AT5G50790	SWEET10	Nodulin MtN3 family protein	52.9172	2.62937	2.8064e-05	0.000118429	up	0		AT4G21323	0	Subtilase family protein	968.04	1.51882	2.2232e-18	6.40449e-17	up	0		AT1G14420	AT59	Pectate lyase family protein	97.4545	1.28953	0.00048329	0.00208642	up	0
AT1G19610	PDF1.4	Arabidopsis defensin-like protein	4956.97	1.51271	0.000512438	0.00169854	up	0		AT2G26750	0	alpha/beta-Hydrolases superfamily protein	731.666	1.15471	2.69913e-15	5.6469e-14	up	0		AT3G59010	PME35	pectin methylesterase 61	43.2158	2.4393	0.000221169	0.00104641	up	0
AT4G10200	0	TTF-type zinc finger protein with HAT dimerisation domain	110.258	2.5264	1.77148e-08	1.23589e-07	up	0		AT4G27330	SPL	sporocyteless (SPL)	6.87756	6.15043	0.000619214	0.00231254	up	0		AT5G10695	0	0	188.764	1.2316	0.00323163	0.010994	up	0
AT3G44540	FAR4	fatty acid reductase 4	303.807	1.72254	0.000372448	0.00127101	up	0		AT2G45130	SPX3	SPX domain gene 3	13.8903	3.91476	0.00288652	0.00902069	up	0		AT4G36600	0	Late embryogenesis abundant (LEA) protein	569.63	3.21997	0.000455596	0.00198057	up	0
AT5G37670	HSP15.7	HSP20-like chaperones superfamily protein	437.11	1.69206	2.0035e-24	6.22469e-23	up	0		AT2G17040	anac036	NAC domain containing protein 36	467.685	2.06434	2.07006e-06	1.30705e-05	up	0		AT3G08065	0	#N/A	146.556	1.1256	1.49544e-05	9.38083e-05	up	0
ATMG01230	ORF145B	0	13.0019	2.16856	0.013044	0.0307503	up	0		AT2G43530	ATTI3	Scorpion toxin-like knottin superfamily protein	1066.08	1.42164	1.99416e-15	4.21654e-14	up	0		AT2G11270	0	citrate synthase-related	53.3973	1.04352	0.0104192	0.0296886	up	0
AT1G55175	0	0	29.0272	1.60551	0.00160293	0.00476529	up	0		AT4G04810	MSRB4	methionine sulfoxide reductase B4	572.159	1.40896	3.55621e-12	5.21861e-11	up	0		AT5G02430	0	Transducin/WD40 repeat-like superfamily protein	593.584	1.16635	2.85265e-06	2.13282e-05	up	0
AT1G06593	0	#N/A	7.50826	2.8951	0.0172465	0.0392596	up	0		AT4G09920	0	FBD, F-box and Leucine Rich Repeat domains containing protein	163.505	1.18022	2.9541e-05	0.000148362	up	0		AT5G21150	AGO9	Argonaute family protein	279.415	1.53402	1.06527e-07	1.06108e-06	up	0
AT2G33385	ARPC2B	actin-related protein C2B	95.1733	1.11911	0.00203391	0.00590143	up	0		AT4G35840	0	RING/U-box superfamily protein	828.246	1.09102	1.37197e-16	3.33651e-15	up	0		AT4G29740	CKX4	cytokinin oxidase 4	1028.18	1.13742	5.31349e-10	7.85363e-09	up	0
AT2G25770	0	Polyketide cyclase/dehydrase and lipid transport superfamily protein	1336.92	1.20357	1.05856e-24	3.40012e-23	up	0		AT5G48850	SDI1	Tetratricopeptide repeat (TPR)-like superfamily protein	751.891	1.51454	0.0109291	0.0287741	up	0		AT5G44310	0	Late embryogenesis abundant protein (LEA) family protein	871.574	3.52949	0.0036091	0.0120941	up	0
AT5G22930	0	Protein of unknown function (DUF1635)	153.797	1.49453	1.06966e-05	4.86127e-05	up	0		AT3G25780	AOC3	allene oxide cyclase 3	812.935	1.73659	2.16984e-30	1.72475e-28	up	0		AT1G24260	2003-09-01	K-box region and MADS-box transcription factor family protein	418.817	1.43158	8.80712e-11	1.47477e-09	up	0
AT2G35300	LEA18	Late embryogenesis abundant protein, group 1 protein	2037.08	1.8882	3.62311e-05	0.000149401	up	0		AT5G56700	0	FBD / Leucine Rich Repeat domains containing protein	28.5924	2.18607	0.000557186	0.00210376	up	0		AT4G03320	TIC20-IV	translocon at the inner envelope membrane of chloroplasts 20-IV	1763.54	1.06213	6.63697e-10	9.64562e-09	up	0
AT1G05490	CLSY3	chromatin remodeling 31	142.907	1.02956	0.00283782	0.00796181	up	0		AT1G17870	EGY3	ethylene-dependent gravitropism-deficient and yellow-green-like 3	1023.3	2.18928	1.11341e-30	8.93299e-29	up	0		AT2G19190	SIRK	FLG22-induced receptor-like kinase 1	66.2542	1.35215	0.0164154	0.0436679	up	0
AT2G47920	NET3C	Kinase interacting (KIP1-like) family protein	229.193	1.2615	1.49763e-08	1.0543e-07	up	0		AT2G26130	0	RING/U-box protein with C6HC-type zinc finger	16.9034	4.15042	0.000506145	0.00193315	up	0		AT3G01015	0	TPX2 (targeting protein for Xklp2) protein family	15.873	2.73426	0.00685257	0.0208319	up	0
AT5G13350	0	Auxin-responsive GH3 family protein	20.0821	3.20735	0.0136492	0.0320323	up	0		AT3G18530	0	ARM repeat superfamily protein	48.7025	1.63577	0.00293199	0.00914615	up	0		AT4G21323	0	Subtilase family protein	1030.29	1.24267	1.18866e-09	1.65813e-08	up	0
AT1G22380	UGT85A3	UDP-glucosyl transferase 85A3	192.831	2.21659	3.45574e-16	5.58497e-15	up	0		AT2G33735	0	Chaperone DnaJ-domain superfamily protein	285.512	1.0026	2.39828e-06	1.49843e-05	up	0		AT2G17040	anac036	NAC domain containing protein 36	348.831	1.79696	0.000251379	0.00117381	up	0
AT4G15236	ABCG43	ABC-2 and Plant PDR ABC-type transporter family protein	651.036	1.4003	2.06972e-09	1.64042e-08	up	0		AT3G59880	0	0	519.96	1.04094	7.38671e-08	5.99739e-07	up	0		AT3G54150	0	S-adenosyl-L-methionine-dependent methyltransferases superfamily protein	440.562	1.10424	3.07956e-07	2.79598e-06	up	0
AT5G48770	0	Disease resistance protein (TIR-NBS-LRR class) family	287.913	1.43931	0.000140825	0.000520045	up	0		AT2G28420	0	Lactoylglutathione lyase / glyoxalase I family protein	135.891	1.03661	0.0205334	0.0492616	up	0		AT4G04810	MSRB4	methionine sulfoxide reductase B4	421.946	1.43449	2.68125e-12	5.54826e-11	up	0
AT4G30270	XTH24	xyloglucan endotransglucosylase/hydrolase 24	167033	1.09304	2.15391e-33	1.17466e-31	up	0		AT2G43000	JUB1	NAC domain containing protein 42	108.798	1.82624	6.8989e-07	4.74177e-06	up	0		AT4G09920	0	FBD, F-box and Leucine Rich Repeat domains containing protein	170.026	1.51245	9.62023e-09	1.1591e-07	up	0
AT2G45680	TCP9	TCP family transcription factor	66.035	9.3793	0.0163769	0.0375568	up	0		AT3G17070	PER29	Peroxidase family protein	2408.29	1.09885	6.11808e-07	4.24933e-06	up	0		AT3G10190	CML36	Calcium-binding EF-hand family protein	2607.96	1.11018	6.60898e-28	7.80052e-26	up	0
AT4G21590	ENDO3	endonuclease 3	48.6024	2.07262	7.36627e-06	3.44234e-05	up	0		AT5G04390	0	C2H2-type zinc finger family protein	940.328	1.54191	4.83685e-25	2.62488e-23	up	0		AT5G48850	SDI1	Tetratricopeptide repeat (TPR)-like superfamily protein	403.692	1.8618	8.76345e-11	1.46948e-09	up	0
AT1G29770	0	Haloacid dehalogenase-like hydrolase (HAD) superfamily protein	439.522	1.04657	8.96904e-09	6.51075e-08	up	0		AT1G14960	0	Polyketide cyclase/dehydrase and lipid transport superfamily protein	475.765	1.80855	1.78562e-09	1.85356e-08	up	0		AT3G25780	AOC3	allene oxide cyclase 3	815.797	1.81243	9.36761e-19	4.38008e-17	up	0
AT2G20835	0	0	466.961	1.93638	1.508e-18	2.99172e-17	up	0		AT1G28930	0	pre-tRNA	16.1319	1.93581	0.00833217	0.022809	up	0		AT2G45080	CYCU2-1	cyclin p3;1	107.171	1.34925	0.000415548	0.00182739	up	0
AT4G13680	0	Protein of unknown function (DUF295)	97.2631	1.82565	8.72459e-10	7.21849e-09	up	0		AT3G14310	PME3	pectin methylesterase 3	10833.2	1.09336	2.41744e-29	1.7942e-27	up	0		AT3G15830	0	phosphatidic acid phosphatase-related / PAP2-related	8.14721	3.89186	0.00694116	0.0210591	up	0
AT3G27620	AOX1C	alternative oxidase 1C	57.7228	2.49217	1.20976e-08	8.61825e-08	up	0		AT2G38750	ANN4	annexin 4	1634.84	1.07857	1.9134e-11	2.55325e-10	up	0		AT2G03310	0	0	858.212	1.36186	3.73041e-11	6.63991e-10	up	0
AT1G21680	0	DPP6 N-terminal domain-like protein	66131.6	1.09125	3.03199e-37	2.06143e-35	up	0		AT4G23170	CRK9	receptor-like protein kinase-related family protein	540.473	1.20525	0.000672308	0.00248809	up	0		AT1G33760	ERF022	Integrase-type DNA-binding superfamily protein	83.3178	2.98189	0.000121416	0.000615406	up	0
AT3G48790	0	Pyridoxal phosphate (PLP)-dependent transferases superfamily protein	57.3086	4.0185	3.86822e-06	1.8987e-05	up	0		AT2G31980	CYS2	PHYTOCYSTATIN 2	3220.85	1.12213	0.0124225	0.0321085	up	0		AT1G17870	EGY3	ethylene-dependent gravitropism-deficient and yellow-green-like 3	644.778	1.38101	6.55632e-20	3.51899e-18	up	0
AT2G39330	JAL23	jacalin-related lectin 23	177.605	2.85499	8.63801e-20	1.89239e-18	up	0		AT3G53690	0	RING/U-box superfamily protein	181.42	1.19909	0.000139058	0.000607412	up	0		AT3G18530	0	ARM repeat superfamily protein	313.863	2.00636	0.000110038	0.000565277	up	0
AT3G03341	0	0	522.914	1.78811	4.48533e-06	2.17413e-05	up	0		AT3G25013	0	Synaptobrevin family protein	566.752	1.44323	1.59052e-17	4.20558e-16	up	0		AT1G80130	0	Tetratricopeptide repeat (TPR)-like superfamily protein	6401.16	1.14911	1.86441e-10	2.96089e-09	up	0
AT4G19810	ChiC	Glycosyl hydrolase family protein with chitinase insertion domain	5321.24	1.2665	0.000553932	0.00182124	up	0		AT3G25014	0	0	36.8597	1.52054	0.00165211	0.00551217	up	0		AT2G28420	0	Lactoylglutathione lyase / glyoxalase I family protein	163.916	2.36258	1.99051e-12	4.17217e-11	up	0
AT3G59010	PME35	pectin methylesterase 61	28.5618	2.02084	0.000870394	0.00273674	up	0		AT4G37520	PER50	Peroxidase superfamily protein	45056	1.17978	5.3529e-15	1.09152e-13	up	0		AT2G43000	JUB1	NAC domain containing protein 42	276.449	3.23762	2.67092e-34	5.69655e-32	up	0
AT5G10695	0	0	217.791	1.19299	9.57544e-05	0.000365072	up	0		AT1G15790	0	0	1035.95	2.06289	3.17405e-75	2.27068e-72	up	0		AT5G04390	0	C2H2-type zinc finger family protein	702.892	1.016	7.10458e-10	1.02578e-08	up	0
AT3G08065	0	#N/A	168.695	1.34193	5.63914e-08	3.6593e-07	up	0		AT2G32340	0	TraB family protein	1041.74	2.36871	2.59407e-37	3.7959e-35	up	0		AT1G14960	0	Polyketide cyclase/dehydrase and lipid transport superfamily protein	493.449	1.92069	1.15121e-12	2.50586e-11	up	0
AT5G02430	0	Transducin/WD40 repeat-like superfamily protein	615.463	1.07761	1.89772e-12	2.1297e-11	up	0		ATMG00620	ORF139B	0	224.1	3.00144	3.34707e-20	1.16017e-18	up	0		AT1G28930	0	pre-tRNA	24.6662	1.6413	0.0041904	0.013746	up	0
AT2G08825	0	#N/A	4.9942	5.65166	0.0074248	0.0187537	up	0		AT5G43380	TOPP7	type one serine/threonine protein phosphatase 6	775.176	1.5267	5.13707e-23	2.32513e-21	up	0		AT2G38750	ANN4	annexin 4	1720.93	1.10812	1.71578e-05	0.000106287	up	0
AT2G07739	0	Ycf1 protein	470.192	1.11066	3.97277e-09	3.01987e-08	up	0		ATMG00570	ORFX	Sec-independent periplasmic protein translocase	62.7638	1.06105	0.0130028	0.0333838	up	0		AT2G31980	CYS2	PHYTOCYSTATIN 2	5531.37	1.45964	1.27501e-06	1.02719e-05	up	0
AT2G07734	0	Alpha-L RNA-binding motif/Ribosomal protein S4 family protein	259.845	1.16076	1.56581e-07	9.4792e-07	up	0		AT3G53370	S1FA1	S1FA-like DNA-binding protein	1409.83	1.68743	2.43282e-45	5.91082e-43	up	0		AT3G53690	0	RING/U-box superfamily protein	151.465	1.16121	5.28871e-07	4.57126e-06	up	0
AT1G24260	2003-09-01	K-box region and MADS-box transcription factor family protein	501.648	1.66698	1.68751e-19	3.59852e-18	up	0		AT2G22970	SCPL11	serine carboxypeptidase-like 11	2832.1	1.35169	3.22062e-19	1.00416e-17	up	0		AT3G25013	0	Synaptobrevin family protein	525.249	1.25416	4.90604e-12	9.78552e-11	up	0
AT4G03320	TIC20-IV	translocon at the inner envelope membrane of chloroplasts 20-IV	1987.66	1.29173	1.32969e-34	7.78142e-33	up	0		AT2G34030	0	Calcium-binding EF-hand family protein	18.7424	2.61359	0.0113292	0.0296819	up	0		AT3G25014	0	0	35.1531	1.30637	0.0123143	0.0342066	up	0
AT1G19160	0	F-box family protein	78.6377	1.65126	1.88514e-05	8.20929e-05	up	0		AT3G22550	FLZ8	Protein of unknown function (DUF581)	1551.3	1.11847	1.50974e-13	2.65043e-12	up	0		AT1G15790	0	0	728.956	2.10712	2.05504e-40	6.5745e-38	up	0
AT3G49200	0	O-acyltransferase (WSD1-like) family protein	4.92483	5.63411	0.00217796	0.00627676	up	0		AT1G45015	0	MD-2-related lipid recognition domain-containing protein	1133.23	1.4235	0.0150738	0.0378298	up	0		AT2G32340	0	TraB family protein	1142.85	1.70219	3.38983e-51	1.83156e-48	up	0
AT3G01015	0	TPX2 (targeting protein for Xklp2) protein family	18.803	2.28636	0.0187189	0.0421991	up	0		AT1G55210	DIR20	Disease resistance-responsive (dirigent-like protein) family protein	1971.46	1.14879	1.60129e-14	3.11243e-13	up	0		ATMG00620	ORF139B	0	213.781	2.80304	2.35576e-32	4.2428e-30	up	0
AT4G21323	0	Subtilase family protein	1098.13	1.37917	1.55905e-37	1.07713e-35	up	0		AT3G47360	HSD3	hydroxysteroid dehydrogenase 3	1825.53	1.97505	1.66085e-47	4.32057e-45	up	0		AT5G43380	TOPP7	type one serine/threonine protein phosphatase 6	538.425	1.17116	1.17835e-15	3.79298e-14	up	0
AT2G26750	0	alpha/beta-Hydrolases superfamily protein	822.776	1.32551	1.27021e-15	1.94492e-14	up	0		AT5G56510	APUM12	pumilio 12	6.89426	6.15237	0.000422761	0.00164319	up	0		AT3G53370	S1FA1	S1FA-like DNA-binding protein	898.629	1.62433	3.49478e-34	7.32517e-32	up	0
AT2G46535	0	0	141.954	1.21494	1.84311e-06	9.46367e-06	up	0		AT4G33370	RH43	DEA(D/H)-box RNA helicase family protein	91.0798	5.07968	8.90186e-18	2.41325e-16	up	0		AT2G34030	0	Calcium-binding EF-hand family protein	18.5396	4.04994	0.000454989	0.00197935	up	0
AT4G04810	MSRB4	methionine sulfoxide reductase B4	531.006	1.49181	2.49999e-23	7.22432e-22	up	0		AT3G15720	0	Pectin lyase-like superfamily protein	433.93	1.82222	2.47735e-24	1.25347e-22	up	0		AT2G02120	PDF2.1	Scorpion toxin-like knottin superfamily protein	32.2593	2.59986	3.79814e-06	2.75254e-05	up	0
AT1G06587	0	#N/A	49.7589	2.0052	1.76842e-06	9.10936e-06	up	0		AT4G21650	SBT3.13	Subtilase family protein	655.055	1.43115	2.10654e-08	1.86689e-07	up	0		AT1G45015	0	MD-2-related lipid recognition domain-containing protein	767.235	1.93091	1.95411e-09	2.64692e-08	up	0
AT4G09920	0	FBD, F-box and Leucine Rich Repeat domains containing protein	113.205	1.24487	0.000698063	0.00224304	up	0		AT3G17010	0	AP2/B3-like transcriptional factor family protein	9.48168	6.61353	3.70744e-05	0.000182879	up	0		AT1G55210	DIR20	Disease resistance-responsive (dirigent-like protein) family protein	2394.02	1.13085	0.000205924	0.00098231	up	0
AT4G35840	0	RING/U-box superfamily protein	1144.82	1.43916	1.5802e-26	5.73705e-25	up	0		AT5G66710	0	Protein kinase superfamily protein	9.28919	4.06245	0.0045272	0.0134015	up	0		AT3G47360	HSD3	hydroxysteroid dehydrogenase 3	2178.1	1.61987	3.05168e-59	2.11996e-56	up	0
AT5G48850	SDI1	Tetratricopeptide repeat (TPR)-like superfamily protein	411.809	2.07846	6.0012e-20	1.3295e-18	up	0		AT1G76960	0	0	48.0603	3.19449	1.39174e-10	1.68356e-09	up	0		AT2G45610	CXE9	alpha/beta-Hydrolases superfamily protein	104.559	2.73519	2.03556e-17	8.24216e-16	up	0
AT3G25780	AOC3	allene oxide cyclase 3	592.678	1.0235	4.13038e-09	3.12947e-08	up	0		AT5G42120	LECRKS6	Concanavalin A-like lectin protein kinase family protein	65.7634	1.63536	0.000847541	0.0030661	up	0		AT4G33370	RH43	DEA(D/H)-box RNA helicase family protein	30.6317	4.42862	2.25546e-07	2.10677e-06	up	0
AT2G03310	0	0	871.106	1.16521	4.23293e-12	4.578e-11	up	0		AT1G06687	0	#N/A	85.6235	1.21179	0.000308891	0.00123893	up	0		AT3G15720	0	Pectin lyase-like superfamily protein	278.071	1.40505	3.06101e-06	2.267e-05	up	0
AT5G56700	0	FBD / Leucine Rich Repeat domains containing protein	22.2484	1.96611	0.00226507	0.00650148	up	0		AT2G18480	PLT3	Major facilitator superfamily protein	27.5308	3.06672	0.000611837	0.00228797	up	0		AT4G21650	SBT3.13	Subtilase family protein	1141.92	1.57917	7.41356e-08	7.54829e-07	up	0
AT3G17520	0	Late embryogenesis abundant protein (LEA) family protein	3591.66	1.96421	0.00750096	0.0189133	up	0		AT2G30020	0	Protein phosphatase 2C family protein	1712.55	1.33153	8.81623e-07	5.91592e-06	up	0		AT5G07650	0	Actin-binding FH2 protein	153.532	1.24044	4.57861e-05	0.000257278	up	0
AT1G17870	EGY3	ethylene-dependent gravitropism-deficient and yellow-green-like 3	507.171	1.25112	1.80807e-06	9.29862e-06	up	0		AT1G05420	ATOFP12	ovate family protein 12	131.015	1.24719	0.000738407	0.00270858	up	0		AT2G21040	0	Calcium-dependent lipid-binding (CaLB domain) family protein	4.74212	5.70709	0.00179679	0.00657047	up	0
AT5G18130	0	0	8737.23	1.3761	1.72952e-126	3.41009e-123	up	0		AT5G35660	0	Glycine-rich protein family	1666.95	3.8596	0.000690375	0.00254946	up	0		AT2G33880	WOX9	homeobox-3	61.1344	2.00527	2.47195e-07	2.28009e-06	up	0
AT3G18880	0	Nucleic acid-binding, OB-fold-like protein	44.4095	1.06734	0.0183509	0.0414788	up	0		AT2G07678	0	0	189.162	1.59416	1.27156e-11	1.73821e-10	up	0		AT3G44753	0	#N/A	101.874	1.67822	0.00893954	0.0260182	up	0
AT3G18530	0	ARM repeat superfamily protein	108.17	1.91355	0.00102308	0.0031713	up	0		AT2G07676	0	0	31.3602	1.1653	0.0206391	0.0494272	up	0		AT5G22720	0	F-box/RNI-like superfamily protein	15.2273	2.60426	0.0125596	0.0348084	up	0
AT1G80130	0	Tetratricopeptide repeat (TPR)-like superfamily protein	9297.4	1.79508	1.08602e-24	3.47961e-23	up	0		AT2G07671	0	ATP synthase subunit C family protein	1166.33	2.65445	3.47483e-32	3.2191e-30	up	0		ATMG01350	ORF145C	0	56.6293	1.213	0.00636236	0.0196338	up	0
AT2G28420	0	Lactoylglutathione lyase / glyoxalase I family protein	110.141	1.5459	0.000286561	0.000998252	up	0		AT1G45229	0	0	388.177	1.29122	6.58279e-16	1.46528e-14	up	0		AT1G67110	CYP735A2	cytochrome P450, family 735, subfamily A, polypeptide 2	2466.3	1.20395	9.40037e-26	9.106e-24	up	0
AT5G19880	PER58	Peroxidase superfamily protein	71.7445	1.37394	0.0148633	0.0345148	up	0		AT5G09640	SCPL19	serine carboxypeptidase-like 19	110.568	1.46602	0.0142102	0.0360011	up	0		AT1G76960	0	0	19.6411	3.17419	7.99023e-06	5.35768e-05	up	0
AT2G43000	JUB1	NAC domain containing protein 42	275.068	3.2912	6.04323e-16	9.56763e-15	up	0		AT3G55240	0	Plant protein 1589 of unknown function	322.477	1.05221	0.00370681	0.0112219	up	0		AT5G42120	LECRKS6	Concanavalin A-like lectin protein kinase family protein	74.3012	1.27107	0.00149774	0.00561284	up	0
AT1G47980	0	0	306.992	1.93377	1.83284e-08	1.27488e-07	up	0		ATMG00880	ORF187	0	6.71803	3.54489	0.0117436	0.0306119	up	0		AT3G59480	0	pfkB-like carbohydrate kinase family protein	777.827	1.59651	1.09615e-13	2.74196e-12	up	0
AT2G34420	LHB1B2	photosystem II light harvesting complex gene B1B2	30977.9	1.32355	0.0030854	0.0085729	up	0		AT5G47350	0	alpha/beta-Hydrolases superfamily protein	34.3003	1.31079	0.0192787	0.0467107	up	0		AT1G06687	0	#N/A	104.015	1.24342	9.28253e-05	0.000484637	up	0
AT5G04390	0	C2H2-type zinc finger family protein	747.676	1.31788	9.99337e-10	8.1968e-09	up	0		AT5G47980	BAHD1	HXXXD-type acyl-transferase family protein	427.538	2.1009	2.2686e-09	2.30658e-08	up	0		AT2G18480	PLT3	Major facilitator superfamily protein	19.2125	1.49689	0.0159859	0.0427217	up	0
AT1G14960	0	Polyketide cyclase/dehydrase and lipid transport superfamily protein	461.457	2.03294	7.61303e-09	5.58333e-08	up	0		AT1G14540	PER4	Peroxidase superfamily protein	173.59	1.28977	0.0169054	0.0417175	up	0		AT2G30020	0	Protein phosphatase 2C family protein	2020.92	1.88044	7.29933e-11	1.2359e-09	up	0
AT1G28930	0	pre-tRNA	28.8674	1.66939	0.00187652	0.00548323	up	0		AT2G30550	0	alpha/beta-Hydrolases superfamily protein	9250.48	1.68332	2.15434e-66	1.00878e-63	up	0		AT1G63870	0	Disease resistance protein (TIR-NBS-LRR class) family	31.3382	1.84207	0.00106157	0.00416442	up	0
AT2G38750	ANN4	annexin 4	1349.93	1.13977	5.51011e-11	5.2582e-10	up	0		AT5G64510	TIN1	0	1408.18	4.59153	4.04852e-59	1.5111e-56	up	0		AT1G05420	ATOFP12	ovate family protein 12	134.923	1.14555	0.00942808	0.0272185	up	0
AT1G55310	SR33	SC35-like splicing factor 33	12268.6	1.17405	2.06854e-30	9.76442e-29	up	0		AT1G73040	JAL19	Mannose-binding lectin superfamily protein	198.54	3.85202	8.62504e-31	7.05674e-29	up	0		AT5G35660	0	Glycine-rich protein family	3512.2	4.92353	0.000301036	0.00137505	up	0
AT3G01470	HAT5	homeobox 1	58518.5	1.04045	1.05944e-18	2.12818e-17	up	0		ATMG00590	ORF313	Cytochrome b/b6 protein	957.218	3.37371	3.20656e-38	4.94501e-36	up	0		AT1G48660	0	Auxin-responsive GH3 family protein	497.114	2.22155	5.28406e-06	3.68868e-05	up	0
AT2G31980	CYS2	PHYTOCYSTATIN 2	5135.94	2.00663	1.98378e-59	3.50678e-57	up	0		AT3G44440	0	0	24.1925	2.69698	0.0093516	0.0251689	up	0		AT2G07678	0	0	154.138	1.86887	7.69686e-09	9.44682e-08	up	0
AT3G53690	0	RING/U-box superfamily protein	156.171	1.11201	5.55623e-07	3.07331e-06	up	0		AT4G14370	0	Disease resistance protein (TIR-NBS-LRR class) family	826.308	1.68944	6.24721e-14	1.15086e-12	up	0		AT2G07671	0	ATP synthase subunit C family protein	974.335	1.80656	5.29489e-52	2.99395e-49	up	0
AT3G25013	0	Synaptobrevin family protein	627.94	1.29769	1.39692e-20	3.2345e-19	up	0		AT3G07365	0	#N/A	142.793	6.79865	5.78233e-06	3.36462e-05	up	0		AT5G09640	SCPL19	serine carboxypeptidase-like 19	134.136	1.97237	0.00630498	0.0194839	up	0
AT3G15540	IAA19	indole-3-acetic acid inducible 19	1012.87	1.48938	2.84455e-09	2.20677e-08	up	0		AT2G46610	RS31A	RNA-binding (RRM/RBD/RNP motifs) family protein	2795.1	1.14921	9.1274e-49	2.58315e-46	up	0		AT3G55240	0	Plant protein 1589 of unknown function	1515.55	1.66383	0.0165701	0.0440167	up	0
AT1G06250	0	alpha/beta-Hydrolases superfamily protein	637.025	1.31672	2.47935e-20	5.66406e-19	up	0		AT4G11190	DIR13	Disease resistance-responsive (dirigent-like protein) family protein	580.934	2.86669	1.94851e-14	3.74491e-13	up	0		AT2G22930	UGT79B8	UDP-Glycosyltransferase superfamily protein	86.6086	1.13506	0.000544122	0.0023129	up	0
AT1G15790	0	0	775.862	2.23142	1.16787e-56	1.90668e-54	up	0		AT1G26762	0	0	84.0306	2.23777	2.10754e-08	1.86713e-07	up	0		AT5G04000	0	0	145.774	1.16263	0.000294283	0.00134902	up	0
AT1G71380	CEL3	cellulase 3	374.538	2.3127	1.81413e-16	3.0097e-15	up	0		AT5G16330	0	NC domain-containing protein-related	69.3264	2.8677	1.97383e-08	1.75653e-07	up	0		AT1G32560	LEA6	Late embryogenesis abundant protein, group 1 protein	1216.7	2.30657	0.00440314	0.0143471	up	0
AT1G09710	0	Homeodomain-like superfamily protein	3011.13	1.25554	1.22207e-21	3.08613e-20	up	0		AT1G64300	0	Protein kinase family protein	609.556	1.26636	9.65166e-18	2.61102e-16	up	0		AT5G14450	0	GDSL-like Lipase/Acylhydrolase superfamily protein	1888.56	1.37523	4.5149e-27	4.92266e-25	up	0
AT2G32340	0	TraB family protein	1718.29	2.40645	9.16365e-70	2.23698e-67	up	0		AT3G28360	ABCB16	P-glycoprotein 16	31.4547	1.61606	0.00305145	0.00946603	up	0		AT5G47980	BAHD1	HXXXD-type acyl-transferase family protein	396.047	2.17329	4.78012e-09	6.0914e-08	up	0
ATMG00620	ORF139B	0	306.59	3.17392	8.87255e-56	1.37001e-53	up	0		AT2G07820	0	0	14.5998	2.4298	0.00311939	0.00964541	up	0		AT1G14540	PER4	Peroxidase superfamily protein	276.099	1.59929	0.000161437	0.000793708	up	0
ATMG00570	ORFX	Sec-independent periplasmic protein translocase	76.9919	1.59088	2.13639e-05	9.21731e-05	up	0		AT1G60970	0	SNARE-like superfamily protein	269.623	2.25801	2.07849e-23	9.61029e-22	up	0		AT2G30550	0	alpha/beta-Hydrolases superfamily protein	7152.86	1.19663	1.39901e-25	1.34449e-23	up	0
AT3G53370	S1FA1	S1FA-like DNA-binding protein	658.662	1.1453	2.03012e-12	2.26737e-11	up	0		AT5G37980	0	Zinc-binding dehydrogenase family protein	7.76799	6.3248	0.000263314	0.00107419	up	0		AT5G64510	TIN1	0	958.543	4.18889	5.74718e-122	4.65789e-118	up	0
AT2G44260	0	Plant protein of unknown function (DUF946)	291.46	1.86731	5.9464e-10	5.02532e-09	up	0		AT2G16660	0	Major facilitator superfamily protein	3621.32	1.37574	4.54066e-13	7.42007e-12	up	0		AT3G58990	IPMI1	isopropylmalate isomerase 1	302.903	1.93025	0.000275965	0.00127442	up	0
AT2G22970	SCPL11	serine carboxypeptidase-like 11	2623.98	1.15112	6.78622e-18	1.28467e-16	up	0		AT4G37050	PLP3	PATATIN-like protein 4	113.965	1.62669	0.000112799	0.000502514	up	0		AT1G73040	JAL19	Mannose-binding lectin superfamily protein	191.193	3.08283	9.57434e-18	4.06266e-16	up	0
AT2G34030	0	Calcium-binding EF-hand family protein	22.8982	3.07331	0.000893996	0.00280511	up	0		AT4G15710	0	0	827.829	1.2294	1.70776e-12	2.61328e-11	up	0		AT1G44130	0	Eukaryotic aspartyl protease family protein	124.401	1.23321	0.00053283	0.00227086	up	0
AT2G02360	PP2B10	phloem protein 2-B10	1927.9	1.02632	1.14211e-35	7.05411e-34	up	0		AT4G02980	ERABP1	endoplasmic reticulum auxin binding protein 1	1787.42	1.03248	2.26033e-27	1.47001e-25	up	0		AT1G71000	0	Chaperone DnaJ-domain superfamily protein	7.16356	6.30166	0.000218483	0.00103511	up	0
AT2G02120	PDF2.1	Scorpion toxin-like knottin superfamily protein	12.7009	3.37744	0.00214793	0.00619719	up	0		AT3G57360	0	0	324.721	1.01498	4.62589e-09	4.49567e-08	up	0		AT1G07128	0	0	500.226	1.1834	2.70037e-06	2.03524e-05	up	0
AT3G47360	HSD3	hydroxysteroid dehydrogenase 3	2476.98	1.66717	8.8491e-39	6.48058e-37	up	0		AT3G48520	CYP94B3	cytochrome P450, family 94, subfamily B, polypeptide 3	645.459	1.07798	1.45036e-09	1.52958e-08	up	0		ATMG00590	ORF313	Cytochrome b/b6 protein	791.442	3.08838	1.5814e-119	9.61254e-116	up	0
AT5G67110	ALC	basic helix-loop-helix (bHLH) DNA-binding superfamily protein	299.726	1.12779	0.0002496	0.000880627	up	0		AT4G12290	0	Copper amine oxidase family protein	3733.47	1.57567	7.6779e-73	4.94342e-70	up	0		AT5G07700	MYB76	myb domain protein 76	4.58052	5.65691	0.00244634	0.00859418	up	0
AT5G56510	APUM12	pumilio 12	17.1626	4.00611	0.000663072	0.00214108	up	0		AT1G48530	0	0	22.444	2.54563	0.0117552	0.0306327	up	0		AT3G44440	0	0	56.4447	2.17709	8.36793e-05	0.000441713	up	0
AT2G45610	CXE9	alpha/beta-Hydrolases superfamily protein	263.403	3.40434	5.02761e-12	5.39421e-11	up	0		AT1G04180	YUC9	YUCCA 9	106.849	2.01909	2.61782e-05	0.000132994	up	0		AT4G14370	0	Disease resistance protein (TIR-NBS-LRR class) family	780.945	1.33853	2.42897e-10	3.79062e-09	up	0
AT4G33370	RH43	DEA(D/H)-box RNA helicase family protein	22.8451	7.84756	5.2235e-09	3.90688e-08	up	0		AT1G23520	0	Domain of unknown function (DUF220)	16.2959	7.39168	1.71963e-07	1.30602e-06	up	0		AT1G17600	0	Disease resistance protein (TIR-NBS-LRR class) family	192.78	1.27299	3.52141e-07	3.16523e-06	up	0
AT3G28150	AXY4L	TRICHOME BIREFRINGENCE-LIKE 22	250.385	1.32619	3.37196e-09	2.59316e-08	up	0		AT4G37770	ACS8	1-amino-cyclopropane-1-carboxylate synthase 8	173.555	2.22003	2.32545e-10	2.72846e-09	up	0		AT2G46610	RS31A	RNA-binding (RRM/RBD/RNP motifs) family protein	2270.01	1.37248	9.98831e-32	1.6865e-29	up	0
AT3G15720	0	Pectin lyase-like superfamily protein	229.054	1.60643	7.13225e-09	5.25032e-08	up	0		AT4G12890	0	Gamma interferon responsive lysosomal thiol (GILT) reductase family protein	40.6618	8.71319	1.95494e-11	2.60599e-10	up	0		AT4G11190	DIR13	Disease resistance-responsive (dirigent-like protein) family protein	437.674	2.45306	4.28408e-07	3.78762e-06	up	0
AT4G21650	SBT3.13	Subtilase family protein	2201.61	2.52831	3.90294e-06	1.91428e-05	up	0		AT4G08590	ORTHL	ORTHRUS-like	772.229	1.06103	5.09917e-11	6.51409e-10	up	0		AT5G16330	0	NC domain-containing protein-related	26.2419	2.59692	0.00694101	0.0210591	up	0
AT5G22720	0	F-box/RNI-like superfamily protein	9.60415	6.59847	2.4572e-05	0.000104884	up	0		AT1G58120	0	0	51.8691	2.32336	0.00167462	0.0055772	up	0		AT5G19100	0	Eukaryotic aspartyl protease family protein	172.664	1.39766	0.000447997	0.00195208	up	0
AT1G04467	0	#N/A	30.1722	2.04218	0.000909188	0.00284894	up	0		AT1G57800	VIM5	zinc finger (C3HC4-type RING finger) family protein	102.448	1.25445	0.000328034	0.00130817	up	0		AT1G64300	0	Protein kinase family protein	515.693	1.14617	5.8173e-08	6.04452e-07	up	0
AT1G54760	AGL85	AGAMOUS-like 85	48.2033	1.09097	0.0111123	0.0267572	up	0		AT5G42600	MRN1	marneral synthase	8048.86	2.53244	0.000781891	0.00284982	up	0		AT2G42388	0	other RNA	9.49041	6.70797	1.40833e-05	8.89732e-05	up	0
ATMG01350	ORF145C	0	79.7723	1.89035	3.05329e-08	2.06224e-07	up	0		AT5G15250	FTSH6	FTSH protease 6	24.1495	2.72522	0.00254673	0.00806549	up	0		AT3G28360	ABCB16	P-glycoprotein 16	25.6295	1.76128	0.00158097	0.00588665	up	0
AT5G42120	LECRKS6	Concanavalin A-like lectin protein kinase family protein	60.0933	1.5881	0.00624234	0.0160582	up	0		AT1G62540	FMO GS-OX2	flavin-monooxygenase glucosinolate S-oxygenase 2	253.1	1.43239	7.32205e-11	9.1718e-10	up	0		AT1G60970	0	SNARE-like superfamily protein	186.921	2.19663	8.46452e-20	4.46435e-18	up	0
AT3G59480	0	pfkB-like carbohydrate kinase family protein	1082.86	1.5826	0.00878592	0.0217543	up	0		AT4G24570	PUMP4	dicarboxylate carrier 2	1980.35	1.66855	0.0111036	0.0291708	up	0		AT3G48240	0	Octicosapeptide/Phox/Bem1p family protein	94.0708	1.27788	0.00227458	0.00806299	up	0
AT4G36930	SPT	basic helix-loop-helix (bHLH) DNA-binding superfamily protein	1973.15	1.02932	4.73584e-12	5.09824e-11	up	0		AT3G62430	0	Protein with RNI-like/FBD-like domains	158.147	1.03983	1.48605e-05	7.95502e-05	up	0		AT2G16660	0	Major facilitator superfamily protein	1981.16	1.31835	2.89422e-30	4.37081e-28	up	0
AT5G58180	YKT62	Synaptobrevin family protein	14.3692	3.3008	0.0147057	0.0342141	up	0		AT5G43590	0	Acyl transferase/acyl hydrolase/lysophospholipase superfamily protein	575.981	2.02554	2.2382e-19	7.0727e-18	up	0		AT5G40800	0	0	340.334	1.18069	8.82856e-05	0.000463523	up	0
AT3G16400	NSP1	nitrile specifier protein 1	51426.4	1.00197	3.52142e-08	2.36038e-07	up	0		AT1G66800	0	NAD(P)-binding Rossmann-fold superfamily protein	1068.62	1.65957	0.0132676	0.0339769	up	0		AT4G37050	PLP3	PATATIN-like protein 4	53.1348	1.27797	0.0040381	0.0133039	up	0
AT1G63870	0	Disease resistance protein (TIR-NBS-LRR class) family	48.4438	2.39406	3.36748e-07	1.92883e-06	up	0		AT1G20350	TIM17-1	translocase inner membrane subunit 17-1	950.798	2.14232	2.96966e-44	6.70883e-42	up	0		AT3G19580	AZF2	zinc-finger protein 2	2350.35	1.14872	7.51622e-14	1.92368e-12	up	0
AT5G35660	0	Glycine-rich protein family	2295.34	5.54465	1.19793e-06	6.32841e-06	up	0		AT5G07530	GRP17	glycine rich protein 17	5.97548	5.94187	0.015072	0.0378292	up	0		AT4G02980	ERABP1	endoplasmic reticulum auxin binding protein 1	1436.74	1.08893	1.01906e-27	1.17429e-25	up	0
AT5G18050	SAUR22	SAUR-like auxin-responsive protein family	650.233	1.34795	0.000235245	0.000833289	up	0		AT1G49900	0	C2H2 type zinc finger transcription factor family	246.109	1.23314	2.78087e-09	2.79432e-08	up	0		AT3G50760	GATL2	galacturonosyltransferase-like 2	381.427	1.22234	1.51408e-05	9.47334e-05	up	0
AT1G71790	0	Subunits of heterodimeric actin filament capping protein Capz superfamily	2971.67	1.07435	1.67951e-34	9.73963e-33	up	0		AT5G15840	CO	B-box type zinc finger protein with CCT domain	99.2318	1.06471	0.000282247	0.00114328	up	0		AT4G12290	0	Copper amine oxidase family protein	2561.1	1.53356	2.4861e-67	2.15882e-64	up	0
AT2G07678	0	0	188.139	1.76486	4.06131e-12	4.40314e-11	up	0		AT2G07785	0	NADH dehydrogenase family protein	65.1802	1.07938	0.0144034	0.0364101	up	0		AT1G48530	0	0	20.9651	2.29996	0.0171235	0.045274	up	0
AT2G07671	0	ATP synthase subunit C family protein	1493.24	2.57975	6.82938e-104	5.83502e-101	up	0		AT4G01410	0	Late embryogenesis abundant (LEA) hydroxyproline-rich glycoprotein family	3521.98	1.04146	6.34225e-23	2.84562e-21	up	0		AT1G04180	YUC9	YUCCA 9	221.76	1.42497	0.0023734	0.00836936	up	0
AT1G45229	0	0	564.093	1.06591	3.93077e-06	1.92572e-05	up	0		AT4G25020	0	D111/G-patch domain-containing protein	209.266	1.54561	1.1306e-10	1.38326e-09	up	0		AT3G06160	0	AP2/B3-like transcriptional factor family protein	19.5992	2.60183	0.0107893	0.0305569	up	0
AT5G09640	SCPL19	serine carboxypeptidase-like 19	100.211	2.52725	1.44929e-09	1.16782e-08	up	0		AT4G28420	0	Tyrosine transaminase family protein	26.6065	2.01419	0.00215509	0.00696387	up	0		AT2G08755	0	#N/A	12.2448	2.2081	0.0160532	0.0428686	up	0
AT1G64625	BHLH157	Serine/threonine-protein kinase WNK (With No Lysine)-related	233.781	1.97004	3.62407e-15	5.30206e-14	up	0		AT5G11360	0	Interleukin-1 receptor-associated kinase 4 protein	73.6611	1.997	0.000228193	0.000944381	up	0		AT4G37770	ACS8	1-amino-cyclopropane-1-carboxylate synthase 8	487.024	2.04967	4.76471e-07	4.17024e-06	up	0
AT3G55240	0	Plant protein 1589 of unknown function	2036.77	1.70334	1.41666e-19	3.05141e-18	up	0		AT1G65730	YSL7	YELLOW STRIPE like 7	1186.46	1.23599	6.11763e-25	3.2961e-23	up	0		AT4G12890	0	Gamma interferon responsive lysosomal thiol (GILT) reductase family protein	29.8177	3.7752	4.79917e-05	0.000268369	up	0
ATMG00880	ORF187	0	10.2801	2.67078	0.012649	0.0299343	up	0		AT5G13220	JAZ10	jasmonate-zim-domain protein 10	1139.38	1.2184	1.41123e-16	3.41907e-15	up	0		AT4G08590	ORTHL	ORTHRUS-like	706.14	1.49309	1.83977e-41	6.48294e-39	up	0
AT1G32560	LEA6	Late embryogenesis abundant protein, group 1 protein	738.812	1.31912	0.000247599	0.000873926	up	0		AT4G37320	CYP81D5	cytochrome P450, family 81, subfamily D, polypeptide 5	2513.75	1.21139	4.52527e-32	4.14747e-30	up	0		AT1G58120	0	0	33.3358	3.0944	0.000192822	0.000928554	up	0
AT5G14450	0	GDSL-like Lipase/Acylhydrolase superfamily protein	2031.93	1.483	2.12611e-60	3.9206e-58	up	0		AT3G20180	0	Copper transport protein family	18.3483	4.32338	0.000280823	0.00113823	up	0		AT2G23190	CYP81D7	cytochrome P450, family 81, subfamily D, polypeptide 7	12.3425	2.12298	0.0105132	0.0299073	up	0
AT3G01070	ENODL16	early nodulin-like protein 16	96.2183	1.07855	0.000788835	0.00250426	up	0		AT4G35725	0	0	9.03741	4.03126	0.00432814	0.0128804	up	0		AT4G31060	ERF015	Integrase-type DNA-binding superfamily protein	520.466	1.14628	1.27312e-13	3.15541e-12	up	0
AT5G47350	0	alpha/beta-Hydrolases superfamily protein	25.5195	1.90188	0.00275664	0.0077561	up	0		AT4G01610	CATHB3	Cysteine proteinases superfamily protein	40694.7	1.01373	4.27788e-20	1.45346e-18	up	0		AT5G15250	FTSH6	FTSH protease 6	37.4443	1.74454	0.00189728	0.00688223	up	0
AT3G08405	0	#N/A	108.316	1.12837	0.000927862	0.00290426	up	0		AT2G41640	0	Glycosyltransferase family 61 protein	3369.27	1.18909	3.12767e-18	8.81292e-17	up	0		AT1G62540	FMO GS-OX2	flavin-monooxygenase glucosinolate S-oxygenase 2	182.539	2.3708	4.15553e-13	9.52287e-12	up	0
AT5G47980	BAHD1	HXXXD-type acyl-transferase family protein	295.801	1.88626	6.00582e-07	3.30346e-06	up	0		AT1G02390	GPAT2	glycerol-3-phosphate acyltransferase 2	242.234	2.6459	5.81387e-20	1.94962e-18	up	0		AT4G24570	PUMP4	dicarboxylate carrier 2	3097.41	1.85378	0.0161818	0.0431409	up	0
AT2G22860	PSK2	phytosulfokine 2 precursor	5156.13	1.02622	6.06386e-13	7.19245e-12	up	0		AT1G65800	SD16	receptor kinase 2	1702.57	1.6398	4.96984e-42	9.84563e-40	up	0		AT3G62430	0	Protein with RNI-like/FBD-like domains	134.249	1.10714	5.68383e-06	3.93722e-05	up	0
AT1G14540	PER4	Peroxidase superfamily protein	262.099	1.26471	0.0115421	0.0276466	up	0		AT4G37240	0	0	452.044	1.22516	3.34822e-13	5.6176e-12	up	0		AT5G43590	0	Acyl transferase/acyl hydrolase/lysophospholipase superfamily protein	173.882	1.26663	0.00217001	0.00774199	up	0
AT2G30550	0	alpha/beta-Hydrolases superfamily protein	7887.9	1.42341	8.66913e-91	4.62932e-88	up	0		AT1G03170	FAF2	Protein of unknown function (DUF3049)	120.486	1.99716	7.28473e-13	1.16096e-11	up	0		AT1G66800	0	NAD(P)-binding Rossmann-fold superfamily protein	777.911	2.35756	3.38161e-14	9.03521e-13	up	0
AT5G64510	TIN1	0	820.257	3.97638	1.27939e-52	1.69913e-50	up	0		AT2G47180	GOLS1	galactinol synthase 1	14513.2	2.00965	6.47154e-31	5.39378e-29	up	0		AT1G20350	TIM17-1	translocase inner membrane subunit 17-1	583.271	1.8588	6.41415e-37	1.60777e-34	up	0
AT1G73040	JAL19	Mannose-binding lectin superfamily protein	163.547	3.34575	2.03826e-35	1.23803e-33	up	0		AT1G53540	HSP17.6C	HSP20-like chaperones superfamily protein	399.153	5.25752	4.61347e-68	2.32971e-65	up	0		AT3G02885	GASA5	GAST1 protein homolog 5	79.9776	1.62143	0.000362613	0.00162248	up	0
AT4G22280	0	F-box/RNI-like superfamily protein	198.063	1.07302	1.01834e-07	6.3416e-07	up	0		AT2G31902	0	0	977.526	1.55689	7.44915e-29	5.32904e-27	up	0		AT5G07030	0	Eukaryotic aspartyl protease family protein	4188.05	1.03052	1.21841e-05	7.84547e-05	up	0
ATMG00590	ORF313	Cytochrome b/b6 protein	951.475	3.20243	4.13343e-58	6.97026e-56	up	0		AT3G20520	GDPDL5	SHV3-like 3	46.9389	5.18288	8.64177e-08	6.93334e-07	up	0		AT5G15840	CO	B-box type zinc finger protein with CCT domain	123.508	1.09833	0.00281091	0.00970252	up	0
AT3G44440	0	0	51.1924	2.65726	2.22873e-06	1.13145e-05	up	0		AT5G11100	SYTD	Calcium-dependent lipid-binding (CaLB domain) family protein	2095.69	2.88394	3.62068e-109	5.18038e-106	up	0		AT2G07787	0	0	149.27	1.00688	8.93792e-05	0.000468456	up	0
AT4G14370	0	Disease resistance protein (TIR-NBS-LRR class) family	548.705	1.0182	5.6282e-08	3.65313e-07	up	0		AT5G06730	PER54	Peroxidase superfamily protein	135.465	1.84337	3.36436e-08	2.88916e-07	up	0		AT4G01410	0	Late embryogenesis abundant (LEA) hydroxyproline-rich glycoprotein family	4569	1.08604	2.00542e-22	1.39713e-20	up	0
AT1G51380	RH34	DEA(D/H)-box RNA helicase family protein	322.577	1.04553	0.000158776	0.000580562	up	0		AT1G71528	0	other RNA	726.539	1.01549	8.33347e-07	5.62717e-06	up	0		AT1G13520	0	Protein of unknown function (DUF1262)	202.252	1.27962	0.00133928	0.00510237	up	0
AT2G46610	RS31A	RNA-binding (RRM/RBD/RNP motifs) family protein	2598.81	1.46446	7.41081e-40	5.65339e-38	up	0		AT5G02580	0	Plant protein 1589 of unknown function	192.045	1.64701	1.23792e-05	6.72035e-05	up	0		AT4G25020	0	D111/G-patch domain-containing protein	265.572	1.27839	1.26381e-11	2.39317e-10	up	0
AT4G11190	DIR13	Disease resistance-responsive (dirigent-like protein) family protein	478.845	2.9704	5.20492e-17	9.10045e-16	up	0		AT5G42380	CML37	calmodulin like 37	106.373	2.13259	0.00060096	0.00225286	up	0		AT3G01570	0	Oleosin family protein	1585.92	3.99555	4.76035e-09	6.06939e-08	up	0
AT5G16330	0	NC domain-containing protein-related	34.6331	2.92967	0.00344625	0.00943944	up	0		AT4G14140	MET2	DNA methyltransferase 2	228.573	2.48305	2.51981e-21	9.62837e-20	up	0		AT4G28420	0	Tyrosine transaminase family protein	87.3567	3.32178	5.91451e-05	0.000323876	up	0
AT5G19100	0	Eukaryotic aspartyl protease family protein	102.934	1.27212	0.0016105	0.00478533	up	0		AT5G41750	0	Disease resistance protein (TIR-NBS-LRR class) family	1129.69	1.63869	0.0121547	0.0315113	up	0		AT5G11360	0	Interleukin-1 receptor-associated kinase 4 protein	51.0956	1.84684	2.84134e-05	0.000167599	up	0
AT1G64300	0	Protein kinase family protein	579.181	1.29584	1.09229e-18	2.19072e-17	up	0		AT2G14900	GASA7	Gibberellin-regulated family protein	820.438	1.63322	2.1561e-17	5.62027e-16	up	0		AT1G65730	YSL7	YELLOW STRIPE like 7	852.888	1.16654	2.94348e-09	3.85956e-08	up	0
AT2G42388	0	other RNA	21.128	7.73392	3.41653e-08	2.29488e-07	up	0		AT1G64170	CHX16	cation/H+ exchanger 16	250.014	1.12039	2.62502e-09	2.64805e-08	up	0		AT3G46660	UGT76E12	UDP-glucosyl transferase 76E12	309.498	1.06254	0.0169167	0.0448013	up	0
AT3G28360	ABCB16	P-glycoprotein 16	26.5934	2.32109	0.0131521	0.0309792	up	0		AT5G40570	0	Surfeit locus protein 2 (SURF2)	169.992	1.69631	4.06502e-13	6.68948e-12	up	0		AT5G16453	0	Defensin-like (DEFL) family protein	3.53196	5.28277	0.00786588	0.0233775	up	0
AT2G07825	0	0	47.2307	1.91772	7.10203e-06	3.33161e-05	up	0		AT1G61470	CAF1-5	Polynucleotidyl transferase, ribonuclease H-like superfamily protein	190.474	1.12921	0.00689265	0.0193243	up	0		AT5G13220	JAZ10	jasmonate-zim-domain protein 10	786.284	1.06178	3.9314e-13	9.04996e-12	up	0
AT2G07820	0	0	16.362	2.56848	0.000603188	0.00196779	up	0		AT5G39580	PER62	Peroxidase superfamily protein	11222.1	1.00767	0.000648651	0.00241058	up	0		AT3G21320	0	0	19.1373	7.72081	1.89099e-08	2.15857e-07	up	0
AT1G60970	0	SNARE-like superfamily protein	210.581	2.14231	7.07708e-15	1.01058e-13	up	0		AT1G50650	KRS	Stigma-specific Stig1 family protein	18.7521	7.59509	7.10148e-08	5.78222e-07	up	0		AT3G16120	0	Dynein light chain type 1 family protein	178.166	1.48038	6.70578e-08	6.89114e-07	up	0
AT5G40800	0	0	482.28	1.40672	4.75147e-12	5.11292e-11	up	0		AT3G20940	CYP705A30	cytochrome P450, family 705, subfamily A, polypeptide 30	722.919	2.23422	4.88588e-11	6.25713e-10	up	0		AT1G67856	0	RING/U-box superfamily protein	67.892	1.03233	0.00432367	0.0141317	up	0
AT3G23020	0	Tetratricopeptide repeat (TPR)-like superfamily protein	1289.87	1.31345	4.17005e-23	1.19427e-21	up	0		AT1G14370	PBL2	protein kinase 2A	2338.07	1.0454	4.4523e-12	6.45997e-11	up	0		AT1G02390	GPAT2	glycerol-3-phosphate acyltransferase 2	281.924	2.7531	4.27388e-20	2.32472e-18	up	0
AT4G02980	ERABP1	endoplasmic reticulum auxin binding protein 1	1512.64	1.02342	1.213e-25	4.14003e-24	up	0		AT2G46240	BAG6	BCL-2-associated athanogene 6	2329.97	1.55536	4.7799e-55	1.55825e-52	up	0		AT1G65800	SD16	receptor kinase 2	1399.34	1.13206	0.00135893	0.00516693	up	0
AT3G57360	0	0	261.003	1.02311	2.19842e-08	1.50789e-07	up	0		AT5G12340	0	0	92.0675	1.07733	0.00829086	0.0227056	up	0		AT5G49120	FLZ15	Protein of unknown function (DUF581)	45.7641	2.15824	0.000652182	0.00270646	up	0
AT3G03750	SUVR3	SET domain protein 20	113.949	1.34278	2.49983e-05	0.000106597	up	0		AT1G30250	0	0	172.783	1.85386	1.44147e-15	3.09363e-14	up	0		AT1G03170	FAF2	Protein of unknown function (DUF3049)	148.723	1.7718	3.53346e-10	5.36282e-09	up	0
AT4G12290	0	Copper amine oxidase family protein	3101.42	1.66667	9.75389e-48	1.06388e-45	up	0		AT1G26410	FOX4	FAD-binding Berberine family protein	181.113	2.14614	0.00104602	0.00369495	up	0		AT2G47180	GOLS1	galactinol synthase 1	14265.1	1.85439	7.51417e-17	2.81944e-15	up	0
AT1G23520	0	Domain of unknown function (DUF220)	20.4353	7.68779	2.05067e-08	1.41412e-07	up	0		AT4G15953	ESFL5	Maternally expressed gene (MEG) family protein	48.5401	1.80551	0.000392644	0.00153494	up	0		AT1G53540	HSP17.6C	HSP20-like chaperones superfamily protein	340.846	5.21246	1.00657e-22	7.26226e-21	up	0
AT4G37770	ACS8	1-amino-cyclopropane-1-carboxylate synthase 8	608.05	2.28648	1.35697e-08	9.59233e-08	up	0		AT4G35640	SAT4	serine acetyltransferase 3;2	197.257	1.64129	1.49389e-08	1.35757e-07	up	0		AT5G61280	0	Remorin family protein	103.221	1.01592	0.0014629	0.00550859	up	0
AT1G78730	0	FBD, F-box, Skp2-like and Leucine Rich Repeat domains containing protein	343.386	1.08094	7.61571e-06	3.5492e-05	up	0		AT3G53230	CDC48D	ATPase, AAA-type, CDC48 protein	5835.86	1.73781	2.82541e-48	7.65954e-46	up	0		AT2G31902	0	0	976.791	1.44462	5.86675e-32	1.01889e-29	up	0
AT4G12890	0	Gamma interferon responsive lysosomal thiol (GILT) reductase family protein	34.6047	4.83208	1.1313e-05	5.11508e-05	up	0		AT5G39030	0	Protein kinase superfamily protein	918.384	1.45962	9.2034e-36	1.1733e-33	up	0		AT5G38450	CYP735A1	cytochrome P450, family 735, subfamily A, polypeptide 1	113.701	1.09886	0.00133703	0.00509539	up	0
AT4G08590	ORTHL	ORTHRUS-like	543.419	1.18344	5.36137e-09	4.00299e-08	up	0		AT5G44980	0	F-box/RNI-like/FBD-like domains-containing protein	324.73	1.84226	7.01565e-10	7.68529e-09	up	0		AT3G20520	GDPDL5	SHV3-like 3	23.0044	2.72765	0.0174984	0.0460994	up	0
AT2G33815	0	other RNA	75.1662	4.27399	4.84251e-13	5.82465e-12	up	0		ATMG01280	ORF291	Cytochrome C oxidase subunit II-like, transmembrane domain	191.643	1.41977	1.22798e-05	6.67483e-05	up	0		AT5G11100	SYTD	Calcium-dependent lipid-binding (CaLB domain) family protein	1366.31	2.32837	3.8441e-34	7.98849e-32	up	0
AT1G58120	0	0	32.9294	3.24208	0.00104507	0.00322776	up	0		AT2G07701	0	0	24.6858	2.26496	0.000416976	0.00162204	up	0		AT4G33930	0	Cupredoxin superfamily protein	99.9935	2.13053	1.11134e-07	1.1029e-06	up	0
AT4G31060	ERF015	Integrase-type DNA-binding superfamily protein	644.652	1.37995	4.26235e-07	2.40645e-06	up	0		AT2G07702	0	0	24.6952	2.6808	0.000197528	0.000832728	up	0		AT2G18340	0	late embryogenesis abundant domain-containing protein / LEA domain-containing protein	72.9526	5.54724	4.79156e-11	8.38747e-10	up	0
AT2G42380	BZIP34	Basic-leucine zipper (bZIP) transcription factor family protein	4350.58	1.34092	5.09502e-31	2.50663e-29	up	0		AT2G07706	0	0	276.564	1.78696	3.19819e-07	2.32804e-06	up	0		AT5G06730	PER54	Peroxidase superfamily protein	173.319	2.39038	8.15948e-08	8.26624e-07	up	0
AT3G28750	0	0	112.014	1.11991	0.00159273	0.00473826	up	0		AT4G35690	0	Arabidopsis protein of unknown function (DUF241)	45.8684	2.4564	0.00279043	0.00875011	up	0		AT1G71528	0	other RNA	682.587	1.02455	1.75985e-09	2.39715e-08	up	0
AT5G15250	FTSH6	FTSH protease 6	53.3641	3.42404	4.89581e-06	2.35528e-05	up	0		AT1G60830	0	RNA-binding (RRM/RBD/RNP motifs) family protein	131.646	1.27351	0.00282945	0.00886384	up	0		AT5G02580	0	Plant protein 1589 of unknown function	673.205	1.77834	5.75515e-08	5.99275e-07	up	0
AT1G62540	FMO GS-OX2	flavin-monooxygenase glucosinolate S-oxygenase 2	200.396	2.62221	1.10785e-08	7.93861e-08	up	0		AT1G52270	0	0	43.1137	1.36181	0.00620537	0.0176297	up	0		AT5G42380	CML37	calmodulin like 37	159.752	3.25381	3.30726e-08	3.60757e-07	up	0
ATMG00290	RPS4	mitochondrial ribosomal protein S4	239.093	1.10342	4.76833e-07	2.66976e-06	up	0		AT5G25440	0	Protein kinase superfamily protein	1487.35	1.21082	0.00696023	0.0194968	up	0		AT4G14140	MET2	DNA methyltransferase 2	1430.4	1.62704	5.9391e-07	5.09718e-06	up	0
AT1G20350	TIM17-1	translocase inner membrane subunit 17-1	518.557	2.07762	4.75904e-32	2.44947e-30	up	0		AT3G12700	NANA	Eukaryotic aspartyl protease family protein	2604.12	1.09133	1.8139e-09	1.87988e-08	up	0		AT5G41750	0	Disease resistance protein (TIR-NBS-LRR class) family	1065.52	1.82416	7.55781e-06	5.10588e-05	up	0
AT5G39100	GLP6	germin-like protein 6	86.5415	2.25608	5.43858e-08	3.53991e-07	up	0		AT1G52855	0	0	204.57	1.13487	4.33998e-06	2.58432e-05	up	0		AT1G64170	CHX16	cation/H+ exchanger 16	174.539	1.18547	0.00994212	0.0285129	up	0
ATMG01040	ORF107F	0	8.18143	2.53286	0.0221387	0.0487665	up	0		AT5G47160	0	YDG/SRA domain-containing protein	197.42	1.27991	1.5246e-07	1.16998e-06	up	0		AT4G31830	0	0	80.4788	2.36196	6.33596e-06	4.34931e-05	up	0
AT5G07030	0	Eukaryotic aspartyl protease family protein	3962.71	1.48852	2.09725e-51	2.68784e-49	up	0		AT1G23205	0	Plant invertase/pectin methylesterase inhibitor superfamily protein	1138.16	1.06014	1.5969e-11	2.15775e-10	up	0		AT5G40570	0	Surfeit locus protein 2 (SURF2)	134.064	1.67487	2.43507e-07	2.25034e-06	up	0
AT5G15840	CO	B-box type zinc finger protein with CCT domain	112.822	1.27404	5.97641e-05	0.000236583	up	0		AT1G56165	0	other RNA	178.503	1.46634	1.90615e-07	1.43583e-06	up	0		AT1G61470	CAF1-5	Polynucleotidyl transferase, ribonuclease H-like superfamily protein	164.85	1.0569	0.0108414	0.0306867	up	0
AT3G12890	ASML2	activator of spomin::LUC2	36.1317	1.5174	0.0101912	0.0247835	up	0		AT5G06720	PER53	peroxidase 2	631.562	3.2338	7.62562e-08	6.18163e-07	up	0		AT4G25850	ORP4B	OSBP(oxysterol binding protein)-related protein 4B	33.8693	1.39137	0.00809217	0.023933	up	0
AT2G07785	0	NADH dehydrogenase family protein	74.4819	1.64974	7.03406e-06	3.30154e-05	up	0		AT2G40390	0	0	696.731	1.31956	7.4144e-24	3.56251e-22	up	0		AT5G51210	OL3	oleosin3	221.728	2.40596	4.8544e-10	7.22779e-09	up	0
AT2G07787	0	0	197.335	1.2114	1.57786e-08	1.10926e-07	up	0		ATMG01170	ATP6-2	ATPase, F0 complex, subunit A protein	639.924	1.6787	1.05327e-17	2.8404e-16	up	0		AT3G47480	CML47	Calcium-binding EF-hand family protein	186.421	1.38446	0.000395807	0.0017555	up	0
AT4G01410	0	Late embryogenesis abundant (LEA) hydroxyproline-rich glycoprotein family	6380.57	1.56891	1.35618e-30	6.52189e-29	up	0		AT1G73050	0	Glucose-methanol-choline (GMC) oxidoreductase family protein	9.22281	4.05486	0.00535592	0.015495	up	0		AT3G20940	CYP705A30	cytochrome P450, family 705, subfamily A, polypeptide 30	681.037	1.3536	6.98516e-13	1.56966e-11	up	0
AT1G13520	0	Protein of unknown function (DUF1262)	197.59	1.08772	0.00109137	0.00335421	up	0		AT2G45135	0	RING/U-box superfamily protein	37.7725	1.50464	0.00615417	0.0175016	up	0		AT2G46240	BAG6	BCL-2-associated athanogene 6	1973.01	1.4739	2.2117e-61	1.58163e-58	up	0
AT4G25020	0	D111/G-patch domain-containing protein	231.665	1.27003	4.40836e-08	2.90999e-07	up	0		AT1G22110	0	structural constituent of ribosome	196.127	1.57183	4.3091e-14	8.04761e-13	up	0		AT5G12340	0	0	104.568	1.43868	5.64036e-05	0.00030992	up	0
AT4G28420	0	Tyrosine transaminase family protein	97.4989	2.54827	2.15105e-06	1.09374e-05	up	0		AT3G08240	0	#N/A	84.8378	1.02205	0.0140859	0.0357373	up	0		AT1G30250	0	0	202.476	1.32673	4.48492e-05	0.000252364	up	0
AT4G22680	MYB85	myb domain protein 85	123.939	1.23211	0.00192797	0.00562203	up	0		AT2G08350	0	#N/A	40.2955	1.38093	0.00895771	0.0242481	up	0		AT1G26410	FOX4	FAD-binding Berberine family protein	316.98	3.21633	1.91505e-19	9.7208e-18	up	0
AT1G73120	0	0	2744	1.31865	4.41157e-18	8.47021e-17	up	0		AT3G46680	UGT76E6	UDP-Glycosyltransferase superfamily protein	77.7376	1.38415	0.000559688	0.00211135	up	0		AT4G35640	SAT4	serine acetyltransferase 3;2	126.607	1.91215	1.34962e-10	2.1979e-09	up	0
AT1G65730	YSL7	YELLOW STRIPE like 7	946.775	1.00604	2.67981e-07	1.56538e-06	up	0		AT1G04030	0	0	897.638	1.0298	4.47656e-09	4.36537e-08	up	0		AT3G53230	CDC48D	ATPase, AAA-type, CDC48 protein	5018.95	1.34813	2.55079e-73	3.101e-70	up	0
AT3G20180	0	Copper transport protein family	17.4571	3.11974	0.0172927	0.0393577	up	0		AT1G19380	0	Protein of unknown function (DUF1195)	2883.46	1.1113	0.00660731	0.018608	up	0		AT5G44980	0	F-box/RNI-like/FBD-like domains-containing protein	308.707	1.93245	1.03636e-16	3.80635e-15	up	0
AT3G20450	0	B-cell receptor-associated protein 31-like	139.1	1.34641	1.05313e-06	5.61088e-06	up	0		AT2G26160	0	F-box family protein with a domain of unknown function (DUF295)	3.41917	5.13957	0.0135541	0.0345993	up	0		ATMG01280	ORF291	Cytochrome C oxidase subunit II-like, transmembrane domain	189.009	1.19166	4.58678e-08	4.87852e-07	up	0
AT1G73640	RABA6A	RAB GTPase homolog A6A	299.614	1.41404	1.08332e-10	1.00172e-09	up	0		AT2G22810	ACS4	1-aminocyclopropane-1-carboxylate synthase 4	9.21442	6.56941	4.92723e-05	0.000237499	up	0		AT2G07701	0	0	27.7053	2.14209	8.88052e-05	0.000465748	up	0
AT2G30370	CHAL	allergen-related	283.697	1.23206	1.18762e-09	9.66691e-09	up	0		AT4G22210	LCR85	low-molecular-weight cysteine-rich 85	222.582	11.1645	1.57758e-18	4.6117e-17	up	0		AT2G07702	0	0	27.4299	2.95543	1.99663e-07	1.88822e-06	up	0
AT3G21320	0	0	91.3367	4.88302	3.29282e-07	1.89029e-06	up	0		AT1G65790	SD17	receptor kinase 1	108.535	1.82469	3.53166e-10	4.04063e-09	up	0		AT2G07706	0	0	284.168	1.52445	5.33005e-12	1.05447e-10	up	0
AT1G66500	PCFS1	Pre-mRNA cleavage complex II	780.825	1.102	1.5069e-06	7.84419e-06	up	0		AT3G50390	0	Transducin/WD40 repeat-like superfamily protein	120.45	1.68287	1.23606e-05	6.71167e-05	up	0		AT4G35690	0	Arabidopsis protein of unknown function (DUF241)	59.0103	2.70993	4.22441e-08	4.52876e-07	up	0
AT3G04360	0	Calcium-dependent lipid-binding (CaLB domain) family protein	297.654	1.12996	0.000107153	0.000405096	up	0		AT3G01630	0	Major facilitator superfamily protein	18.728	2.51693	0.00109782	0.00385667	up	0		AT1G52270	0	0	32.6661	2.14593	0.000762843	0.00309387	up	0
AT1G67856	0	RING/U-box superfamily protein	55.0547	1.01254	0.00922592	0.0227208	up	0		AT1G53903	FLZ17	Protein of unknown function (DUF581)	437.065	1.15981	2.10415e-05	0.000109013	up	0		AT5G25440	0	Protein kinase superfamily protein	1335.09	1.06242	8.32823e-06	5.56146e-05	up	0
AT4G01610	CATHB3	Cysteine proteinases superfamily protein	39917.7	1.30878	4.20344e-96	2.76263e-93	up	0		AT3G14140	0	2-oxoglutarate-dependent dioxygenase family protein	36.7971	1.80583	0.0054542	0.0157404	up	0		AT4G16780	HAT4	homeobox protein 2	3390.82	1.34818	1.68162e-08	1.93318e-07	up	0
AT1G02390	GPAT2	glycerol-3-phosphate acyltransferase 2	233.315	2.55397	2.15541e-24	6.68856e-23	up	0		AT1G54280	ALA6	ATPase E1-E2 type family protein / haloacid dehalogenase-like hydrolase family protein	84.6638	2.16094	1.08004e-10	1.32898e-09	up	0		AT3G60160	ABCC9	multidrug resistance-associated protein 9	689.597	1.09318	0.0105758	0.0300608	up	0
AT5G40720	0	Domain of unknown function (DUF23)	3984.56	1.04136	2.27745e-49	2.70258e-47	up	0		AT5G52320	CYP96A4	cytochrome P450, family 96, subfamily A, polypeptide 4	39.3803	1.64819	0.00166358	0.00554684	up	0		AT5G47160	0	YDG/SRA domain-containing protein	246.219	1.52064	2.23196e-07	2.08803e-06	up	0
AT1G65800	SD16	receptor kinase 2	1315.71	1.58452	1.8768e-11	1.90746e-10	up	0		AT3G59250	0	F-box/RNI-like superfamily protein	340.271	2.08492	7.45312e-12	1.05119e-10	up	0		AT1G54860	0	Glycoprotein membrane precursor GPI-anchored	172.239	4.32813	0.00517411	0.016469	up	0
AT3G25855	0	Copper transport protein family	56.1924	1.1182	0.0165361	0.03786	up	0		AT5G17970	0	Disease resistance protein (TIR-NBS-LRR class) family	26.5199	4.83486	1.56631e-05	8.35341e-05	up	0		AT1G53070	0	Legume lectin family protein	302.186	1.22661	0.00359602	0.0120565	up	0
AT4G37240	0	0	440.015	1.304	4.39502e-10	3.7765e-09	up	0		AT5G60040	NRPC1	nuclear RNA polymerase C1	6546.28	1.47862	4.70436e-39	7.52523e-37	up	0		AT1G56165	0	other RNA	150.453	1.41056	5.5278e-06	3.83899e-05	up	0
AT1G03170	FAF2	Protein of unknown function (DUF3049)	179.616	2.19264	4.40375e-11	4.23871e-10	up	0		AT5G17350	0	0	536.022	1.52846	0.000165041	0.000707703	up	0		AT5G06720	PER53	peroxidase 2	492.068	2.47082	5.66375e-16	1.90655e-14	up	0
AT1G50520	CYP705A27	cytochrome P450, family 705, subfamily A, polypeptide 27	1139.59	1.09443	5.52195e-11	5.26558e-10	up	0		AT1G15050	IAA34	indole-3-acetic acid inducible 34	92.7253	1.22364	9.56636e-05	0.000432839	up	0		AT3G26230	CYP71B24	cytochrome P450, family 71, subfamily B, polypeptide 24	1832.07	1.18052	3.45526e-26	3.47153e-24	up	0
AT5G36740	0	Acyl-CoA N-acyltransferase with RING/FYVE/PHD-type zinc finger protein	259.022	1.10967	1.48669e-07	9.03647e-07	up	0		AT2G29500	HSP17.6B	HSP20-like chaperones superfamily protein	1958.95	2.51113	1.64236e-52	4.91831e-50	up	0		AT1G30860	0	RING/U-box superfamily protein	154.306	1.56175	5.46459e-06	3.79834e-05	up	0
AT2G47180	GOLS1	galactinol synthase 1	15267	2.06094	3.92481e-31	1.95341e-29	up	0		AT2G38255	0	Protein of Unknown Function (DUF239)	156.907	2.8783	4.05012e-22	1.67966e-20	up	0		ATMG01170	ATP6-2	ATPase, F0 complex, subunit A protein	653.003	1.56322	4.69452e-14	1.22998e-12	up	0
AT1G53540	HSP17.6C	HSP20-like chaperones superfamily protein	193.92	4.77633	4.41174e-22	1.14571e-20	up	0		AT1G28940	0	pre-tRNA	20.1141	2.07387	0.00553896	0.0159511	up	0		AT1G25460	0	NAD(P)-binding Rossmann-fold superfamily protein	64.959	1.10106	0.00251419	0.00880201	up	0
AT2G31902	0	0	1226.03	1.75878	2.97888e-59	5.1591e-57	up	0		AT5G10300	HNL	methyl esterase 5	1508.23	1.11743	8.26704e-10	8.97594e-09	up	0		AT1G22110	0	structural constituent of ribosome	191.455	1.16216	3.54195e-07	3.18134e-06	up	0
AT5G11100	SYTD	Calcium-dependent lipid-binding (CaLB domain) family protein	1217.89	2.43138	6.50035e-68	1.46155e-65	up	0		AT3G27630	SMR7	0	95.5597	1.38983	3.62296e-05	0.000179193	up	0		AT3G08240	0	#N/A	79.8069	1.15179	0.0017315	0.00636333	up	0
AT5G54510	GH3.6	Auxin-responsive GH3 family protein	11312.9	1.0734	4.4785e-19	9.2575e-18	up	0		AT1G02800	CEL2	cellulase 2	120.408	1.5559	1.0571e-07	8.35367e-07	up	0		AT3G08115	0	#N/A	41.8929	1.01433	0.0100976	0.0288907	up	0
AT3G50610	CEP9	0	12.3442	2.44261	0.0224329	0.0493223	up	0		AT2G21820	0	0	562.574	1.01848	0.00872541	0.023709	up	0		AT1G50745	0	#N/A	153.341	1.47602	0.0181553	0.0475096	up	0
AT3G03170	0	0	668.329	1.06081	7.9418e-07	4.29189e-06	up	0		AT3G17980	CAR4	Calcium-dependent lipid-binding (CaLB domain) family protein	17.238	2.45914	0.0018997	0.00623327	up	0		AT1G68050	ADO3	flavin-binding, kelch repeat, f box 1	48.2846	2.74983	3.7433e-10	5.66715e-09	up	0
ATMG00070	NAD9	NADH dehydrogenase subunit 9	631.245	1.08333	2.46487e-12	2.73741e-11	up	0		AT5G23830	0	MD-2-related lipid recognition domain-containing protein	1607.04	1.62414	1.20066e-10	1.46341e-09	up	0		AT5G02200	FHL	far-red-elongated hypocotyl1-like	320.951	1.51086	0.00147769	0.00555223	up	0
AT5G06730	PER54	Peroxidase superfamily protein	152.303	1.78675	1.45165e-08	1.02278e-07	up	0		AT1G07167	0	#N/A	26.5928	1.53476	0.00783188	0.021614	up	0		AT1G04030	0	0	691.94	1.1644	1.14611e-20	6.63487e-19	up	0
AT5G02230	0	Haloacid dehalogenase-like hydrolase (HAD) superfamily protein	1612.11	1.06519	1.10226e-18	2.209e-17	up	0		AT5G08275	0	#N/A	63.7445	1.16367	0.0124732	0.0322105	up	0		AT1G05783	0	#N/A	105.738	1.35433	0.000149408	0.000741518	up	0
AT1G71528	0	other RNA	685.021	1.15934	0.000898138	0.00281741	up	0		AT3G63320	0	Protein phosphatase 2C family protein	9.3091	3.29237	0.0193192	0.046797	up	0		AT4G21120	CAT1	amino acid transporter 1	2117.06	1.10104	2.58545e-14	6.99251e-13	up	0
AT5G02580	0	Plant protein 1589 of unknown function	1039.68	2.4469	8.91389e-20	1.9495e-18	up	0		AT1G65480	FT	PEBP (phosphatidylethanolamine-binding protein) family protein	109.497	3.52089	0.00790127	0.0217822	up	0		AT2G22810	ACS4	1-aminocyclopropane-1-carboxylate synthase 4	42.0709	1.88866	0.00139778	0.00529866	up	0
AT5G42380	CML37	calmodulin like 37	85.1228	2.71604	2.2361e-12	2.48658e-11	up	0		AT1G60090	BGLU4	beta glucosidase 4	334.986	1.19421	0.0133914	0.0342346	up	0		AT4G22210	LCR85	low-molecular-weight cysteine-rich 85	46.7059	9.00726	5.96046e-11	1.02928e-09	up	0
AT4G14140	MET2	DNA methyltransferase 2	2081.54	2.31056	1.19139e-05	5.36598e-05	up	0		AT5G64190	0	0	122.323	1.57168	1.9996e-06	1.26655e-05	up	0		AT3G57160	0	0	118.784	1.43111	7.64742e-08	7.77989e-07	up	0
AT2G14900	GASA7	Gibberellin-regulated family protein	2411.29	1.65167	3.66068e-13	4.46812e-12	up	0		AT3G59750	LECRK58	Concanavalin A-like lectin protein kinase family protein	64.1201	1.37332	0.00509344	0.014844	up	0		AT1G53903	FLZ17	Protein of unknown function (DUF581)	384.861	1.33362	7.84859e-06	5.27594e-05	up	0
AT1G64170	CHX16	cation/H+ exchanger 16	180.331	1.22388	0.00215269	0.00620953	up	0		AT1G04927	0	#N/A	10.7811	2.91644	0.0187987	0.0457341	up	0		AT3G14140	0	2-oxoglutarate-dependent dioxygenase family protein	38.5607	1.80471	0.000492707	0.00212368	up	0
AT4G31830	0	0	43.8661	1.95259	0.00251479	0.00713646	up	0		AT3G18360	VQ20	VQ motif-containing protein	33.8205	1.9204	0.00121256	0.00420526	up	0		AT1G54280	ALA6	ATPase E1-E2 type family protein / haloacid dehalogenase-like hydrolase family protein	66.7513	1.43555	2.87518e-05	0.00016939	up	0
AT5G40570	0	Surfeit locus protein 2 (SURF2)	128.52	1.75986	1.3957e-07	8.52385e-07	up	0		AT5G56810	0	F-box/RNI-like/FBD-like domains-containing protein	310.667	1.55398	5.08768e-10	5.67959e-09	up	0		AT5G52320	CYP96A4	cytochrome P450, family 96, subfamily A, polypeptide 4	58.5713	1.39925	0.0181222	0.0474338	up	0
AT1G61470	CAF1-5	Polynucleotidyl transferase, ribonuclease H-like superfamily protein	120.258	1.21324	0.000422756	0.0014258	up	0		AT1G74550	CYP98A9	cytochrome P450, family 98, subfamily A, polypeptide 9	28.2811	1.60197	0.00593252	0.0169499	up	0		AT3G59250	0	F-box/RNI-like superfamily protein	279.922	1.9439	8.67133e-25	7.6947e-23	up	0
AT5G51210	OL3	oleosin3	50.4812	1.76844	0.000698502	0.00224417	up	0		AT2G20142	0	Toll-Interleukin-Resistance (TIR) domain family protein	305.431	1.78331	1.04341e-08	9.71158e-08	up	0		AT2G07696	RPS7	Ribosomal protein S7p/S5e family protein	194.249	1.25156	1.60374e-06	1.26643e-05	up	0
AT4G29880	PIRL7	plant intracellular ras group-related LRR 7	143.328	1.48828	2.35762e-10	2.09537e-09	up	0		AT3G22580	0	Bifunctional inhibitor/lipid-transfer protein/seed storage 2S albumin superfamily protein	7.72041	4.39988	0.00555466	0.0159873	up	0		AT5G17970	0	Disease resistance protein (TIR-NBS-LRR class) family	6.15659	6.08366	0.0137403	0.0375794	up	0
AT1G50650	KRS	Stigma-specific Stig1 family protein	3.6838	5.21534	0.0151947	0.0351922	up	0		AT5G26900	CDC20-4	Transducin family protein / WD-40 repeat family protein	19.8782	3.71949	3.74852e-06	2.26035e-05	up	0		AT5G60040	NRPC1	nuclear RNA polymerase C1	3210.87	1.04598	1.41315e-18	6.49513e-17	up	0
AT4G11950	0	Protein of unknown function (DUF1191)	102.831	1.65802	3.49157e-06	1.72605e-05	up	0		AT3G52160	KCS15	3-ketoacyl-CoA synthase 15	164.413	1.48327	7.19921e-10	7.87966e-09	up	0		AT5G17350	0	0	784.277	1.73363	1.66205e-05	0.000103274	up	0
AT3G54065	0	#N/A	26.245	2.24525	0.000491165	0.00163458	up	0		AT2G23170	GH3.3	Auxin-responsive GH3 family protein	2063.78	2.11669	1.30425e-07	1.01418e-06	up	0		AT5G53895	0	0	193.577	2.24932	3.13465e-17	1.24333e-15	up	0
AT3G20940	CYP705A30	cytochrome P450, family 705, subfamily A, polypeptide 30	604.215	1.12594	0.000149546	0.00054948	up	0		AT1G04417	0	#N/A	5.89121	5.92458	0.00159835	0.00535988	up	0		AT3G20710	0	F-box family protein	36.9555	1.24545	0.00575537	0.0180377	up	0
AT2G46240	BAG6	BCL-2-associated athanogene 6	2111.87	1.60782	4.3658e-61	8.2892e-59	up	0		AT3G11010	AtRLP34	receptor like protein 34	739.738	1.10735	4.11796e-12	5.99853e-11	up	0		AT2G29500	HSP17.6B	HSP20-like chaperones superfamily protein	1008.34	1.57029	4.64855e-12	9.31778e-11	up	0
AT4G30630	0	0	1793.38	1.40072	1.53309e-56	2.47146e-54	up	0		AT5G55750	0	hydroxyproline-rich glycoprotein family protein	8.13383	3.85916	0.00905879	0.0244806	up	0		AT2G38255	0	Protein of Unknown Function (DUF239)	175.076	2.71701	1.17115e-27	1.32444e-25	up	0
ATMG00820	ORF170	Reverse transcriptase (RNA-dependent DNA polymerase)	40.6649	1.36112	0.00212083	0.00613209	up	0		AT5G26220	GGCT2	ChaC-like family protein	111.203	2.98559	1.571e-11	2.1261e-10	up	0		AT1G28940	0	pre-tRNA	26.914	1.50302	0.00721997	0.0217395	up	0
AT1G26410	FOX4	FAD-binding Berberine family protein	333.263	3.10179	1.92585e-13	2.40797e-12	up	0		AT3G04710	TPR10	ankyrin repeat family protein	2481.34	1.255	4.27444e-33	4.31701e-31	up	0		AT5G47330	0	alpha/beta-Hydrolases superfamily protein	139.821	1.29336	0.00422524	0.0138435	up	0
AT4G35640	SAT4	serine acetyltransferase 3;2	77.3815	1.57703	2.42984e-06	1.22626e-05	up	0		AT3G03776	0	hydroxyproline-rich glycoprotein family protein	406.785	1.14507	9.30136e-06	5.19287e-05	up	0		AT1G11300	0	protein serine/threonine kinases;protein kinases;ATP binding;sugar binding;kinases;carbohydrate binding	563.549	1.22003	0.000657098	0.00272314	up	0
AT3G53230	CDC48D	ATPase, AAA-type, CDC48 protein	4973.66	1.36518	7.02116e-22	1.79607e-20	up	0		AT3G17280	0	F-box and associated interaction domains-containing protein	258.251	1.21255	4.90118e-07	3.45255e-06	up	0		AT3G27630	SMR7	0	105.176	1.15074	0.000137795	0.000689374	up	0
AT5G39030	0	Protein kinase superfamily protein	666.24	1.41992	1.72137e-19	3.66464e-18	up	0		AT2G07623	0	#N/A	57.1778	1.3605	0.000718667	0.00264446	up	0		AT2G21820	0	0	802.563	2.21768	4.34399e-31	6.99469e-29	up	0
AT5G44980	0	F-box/RNI-like/FBD-like domains-containing protein	233.665	1.97323	1.18917e-13	1.51646e-12	up	0		AT2G07621	0	#N/A	35.2198	1.90785	0.000380052	0.00149205	up	0		AT1G75830	PDF1.1	low-molecular-weight cysteine-rich 67	242.593	1.23868	0.00195219	0.00705913	up	0
ATMG00770	ORF100B	0	8.38257	3.06301	0.0109229	0.026363	up	0		AT2G07625	0	#N/A	23.9258	1.41265	0.0176674	0.0433712	up	0		AT3G48270	CYP71A26	cytochrome P450, family 71, subfamily A, polypeptide 26	19.9397	3.88705	0.000558795	0.00236612	up	0
ATMG01280	ORF291	Cytochrome C oxidase subunit II-like, transmembrane domain	235.448	1.55442	9.13781e-16	1.42124e-14	up	0		AT2G07629	0	#N/A	246.131	1.93502	2.22771e-14	4.27196e-13	up	0		AT4G27140	AT2S1	seed storage albumin 1	33.4391	4.05088	0.011381	0.0319978	up	0
AT2G07701	0	0	34.6663	2.62571	5.38051e-07	2.98255e-06	up	0		AT1G14688	0	0	3.78086	5.28687	0.00958792	0.0257189	up	0		AT5G23830	0	MD-2-related lipid recognition domain-containing protein	1408.05	1.6037	4.97658e-25	4.46497e-23	up	0
AT2G07702	0	0	58.0678	3.34214	9.7007e-14	1.25075e-12	up	0		AT5G59580	UGT76E1	UDP-glucosyl transferase 76E1	35.4637	2.33131	0.0106462	0.0281426	up	0		AT1G14240	APY3	GDA1/CD39 nucleoside phosphatase family protein	855.281	1.41552	1.55453e-05	9.69898e-05	up	0
AT2G07705	0	0	19.1826	1.79109	0.00436285	0.0116488	up	0		AT2G20480	0	0	92.3302	1.29918	7.53095e-05	0.000348646	up	0		AT5G08275	0	#N/A	65.7059	1.75374	0.00986043	0.028302	up	0
AT2G07706	0	0	443.285	2.29812	1.67154e-42	1.48253e-40	up	0		AT4G14130	XTH15	xyloglucan endotransglucosylase/hydrolase 15	1169.67	1.31179	1.15543e-08	1.06771e-07	up	0		AT4G09600	GASA3	GAST1 protein homolog 3	474.419	5.91335	8.6068e-69	8.37063e-66	up	0
AT4G35690	0	Arabidopsis protein of unknown function (DUF241)	36.9928	3.0446	8.33245e-08	5.27612e-07	up	0		AT3G44860	FAMT	farnesoic acid carboxyl-O-methyltransferase	99.7181	3.55308	1.22309e-10	1.49004e-09	up	0		AT1G52410	TSA1	TSK-associating protein 1	1351.31	1.77735	1.02632e-15	3.31833e-14	up	0
AT5G25440	0	Protein kinase superfamily protein	1319.49	1.00338	0.000176106	0.000638736	up	0		AT4G26490	0	Late embryogenesis abundant (LEA) hydroxyproline-rich glycoprotein family	55.4769	5.48237	4.56962e-09	4.44434e-08	up	0		AT1G65480	FT	PEBP (phosphatidylethanolamine-binding protein) family protein	146.524	5.12403	2.04228e-15	6.39072e-14	up	0
AT4G16780	HAT4	homeobox protein 2	7148.57	1.86041	9.44094e-22	2.4007e-20	up	0		AT5G07500	TZF6	Zinc finger C-x8-C-x5-C-x3-H type family protein	105.286	1.23971	8.03835e-06	4.52997e-05	up	0		AT1G60090	BGLU4	beta glucosidase 4	408.116	1.5797	8.66974e-05	0.000456748	up	0
AT5G47160	0	YDG/SRA domain-containing protein	242.771	1.65257	4.33189e-07	2.44355e-06	up	0		AT2G34230	0	Protein with domains of unknown function (DUF627 and DUF629)	82.4436	1.54802	0.00141943	0.00483124	up	0		AT5G05320	MO3	FAD/NAD(P)-binding oxidoreductase family protein	825.994	1.32256	2.21156e-16	7.84992e-15	up	0
AT1G54860	0	Glycoprotein membrane precursor GPI-anchored	76.2542	1.99491	0.000279887	0.000976992	up	0		AT1G02470	0	Polyketide cyclase/dehydrase and lipid transport superfamily protein	571.844	1.27677	1.77623e-05	9.36824e-05	up	0		AT3G59750	LECRK58	Concanavalin A-like lectin protein kinase family protein	99.1332	2.06005	7.78731e-07	6.54705e-06	up	0
AT1G56165	0	other RNA	157.197	1.5184	1.69517e-07	1.02106e-06	up	0		AT3G28340	GATL10	galacturonosyltransferase-like 10	719.517	1.82702	2.15129e-09	2.19438e-08	up	0		AT4G08985	0	#N/A	15.2962	7.39768	2.84078e-05	0.000167599	up	0
AT4G36470	0	S-adenosyl-L-methionine-dependent methyltransferases superfamily protein	1103.87	1.24085	9.41256e-16	1.46043e-14	up	0		AT2G38250	GT-3B	Homeodomain-like superfamily protein	767.529	1.29291	3.86696e-20	1.32172e-18	up	0		AT4G21640	0	Subtilase family protein	12.5138	4.10428	0.00190828	0.00691888	up	0
AT5G06720	PER53	peroxidase 2	526.797	2.42292	5.33301e-22	1.37798e-20	up	0		ATMG00940	ORF164	DNA binding	57.5482	1.45505	0.00286626	0.00896606	up	0		AT5G55240	PXG2	ARABIDOPSIS THALIANA PEROXYGENASE 2	100.44	6.41023	2.35348e-19	1.18229e-17	up	0
AT3G26230	CYP71B24	cytochrome P450, family 71, subfamily B, polypeptide 24	2109.98	1.14329	5.3292e-18	1.01863e-16	up	0		AT2G07042	0	other RNA	442.9	1.10062	1.06545e-09	1.14189e-08	up	0		AT3G18360	VQ20	VQ motif-containing protein	28.1587	1.64308	0.00196393	0.00709419	up	0
AT3G20210	dVPE	delta vacuolar processing enzyme	2152.78	1.47855	0.0120109	0.0286343	up	0		AT5G60610	0	F-box/RNI-like superfamily protein	182.541	1.0306	0.000130835	0.000575004	up	0		AT3G11050	FER2	ferritin 2	603.289	1.09843	8.90408e-07	7.40909e-06	up	0
AT4G11830	PLDGAMMA2	phospholipase D gamma 2	16345.4	1.0275	3.14468e-36	1.99023e-34	up	0		AT4G39500	CYP96A11	cytochrome P450, family 96, subfamily A, polypeptide 11	146.092	1.21632	0.00447788	0.01328	up	0		AT5G02220	SMR4	0	38.6391	1.21827	0.00683272	0.0207871	up	0
ATMG01170	ATP6-2	ATPase, F0 complex, subunit A protein	934.601	1.84664	5.99814e-26	2.09176e-24	up	0		AT1G11170	0	Protein of unknown function (DUF707)	456.717	1.09169	0.000279804	0.00113428	up	0		AT5G56810	0	F-box/RNI-like/FBD-like domains-containing protein	179.891	1.41536	6.36899e-08	6.5589e-07	up	0
AT1G22110	0	structural constituent of ribosome	196.109	1.17588	4.50485e-08	2.96987e-07	up	0		AT5G20700	FLZ14	Protein of unknown function (DUF581)	54147.7	1.04383	1.61296e-14	3.13274e-13	up	0		AT5G51760	AHG1	Protein phosphatase 2C family protein	172.138	3.56189	1.2566e-12	2.71101e-11	up	0
AT3G08115	0	#N/A	57.4919	1.34699	0.00143003	0.00429259	up	0		AT2G07815	0	0	255.991	1.33649	2.55845e-07	1.8896e-06	up	0		AT2G46650	CYTB5-C	cytochrome B5 isoform C	330.051	1.68532	6.73909e-06	4.60264e-05	up	0
AT1G50745	0	#N/A	106.837	1.15607	0.000673758	0.00217175	up	0		AT1G04660	0	glycine-rich protein	37.8879	3.38928	7.65842e-06	4.33388e-05	up	0		AT2G20142	0	Toll-Interleukin-Resistance (TIR) domain family protein	177.817	1.69117	5.85127e-10	8.59624e-09	up	0
AT1G68050	ADO3	flavin-binding, kelch repeat, f box 1	41.2447	2.81867	4.32871e-06	2.10538e-05	up	0		AT1G02670	0	P-loop containing nucleoside triphosphate hydrolases superfamily protein	202.127	1.30379	7.64906e-08	6.19867e-07	up	0		AT4G39950	CYP79B2	cytochrome P450, family 79, subfamily B, polypeptide 2	4445.01	1.06608	4.63016e-10	6.92786e-09	up	0
AT5G28080	WNK9	Protein kinase superfamily protein	717.671	1.1404	3.32964e-07	1.90844e-06	up	0		AT5G08380	AGAL1	alpha-galactosidase 1	3898.34	1.09327	1.79804e-19	5.73103e-18	up	0		AT5G26900	CDC20-4	Transducin family protein / WD-40 repeat family protein	14.8524	2.1128	0.0103819	0.0296101	up	0
AT1G47670	AATL1	Transmembrane amino acid transporter family protein	3915.17	1.03205	4.77988e-10	4.08393e-09	up	0		AT4G20970	BHLH162	basic helix-loop-helix (bHLH) DNA-binding superfamily protein	47.767	2.17352	1.87923e-05	9.85696e-05	up	0		AT3G52160	KCS15	3-ketoacyl-CoA synthase 15	126.038	1.96187	1.2444e-09	1.73191e-08	up	0
AT5G02200	FHL	far-red-elongated hypocotyl1-like	435.117	1.98381	8.81411e-21	2.09576e-19	up	0		AT5G07571	0	Oleosin family protein	5.65188	5.8683	0.0202955	0.0487904	up	0		AT3G63060	EDL3	EID1-like 3	104.181	1.31084	0.00217732	0.00776578	up	0
AT1G04030	0	0	764.906	1.24937	1.02423e-15	1.58055e-14	up	0		AT1G23510	0	0	33.8894	4.06098	1.14164e-06	7.54083e-06	up	0		AT3G49510	0	F-box family protein	154.872	1.04256	1.78417e-05	0.00011013	up	0
AT4G39720	0	VQ motif-containing protein	286.922	1.1372	3.88538e-09	2.95959e-08	up	0		AT2G30480	0	0	2647.02	1.10975	1.19124e-26	7.39256e-25	up	0		AT2G31830	0	endonuclease/exonuclease/phosphatase family protein	139.052	1.13576	2.85061e-05	0.000168023	up	0
AT1G05783	0	#N/A	172.203	1.50688	2.31073e-10	2.05584e-09	up	0		AT5G39520	0	Protein of unknown function (DUF1997)	1797.2	1.1248	9.36799e-09	8.76365e-08	up	0		AT5G26220	GGCT2	ChaC-like family protein	60.6756	2.67145	4.19979e-11	7.4232e-10	up	0
AT4G21120	CAT1	amino acid transporter 1	2396.43	1.11522	2.49735e-12	2.77229e-11	up	0		AT1G77880	0	Galactose oxidase/kelch repeat superfamily protein	103.973	1.96144	7.55707e-11	9.4524e-10	up	0		AT1G79800	ENODL7	early nodulin-like protein 7	5.56312	5.93795	0.00112464	0.0043723	up	0
AT4G15396	CYP702A6	cytochrome P450, family 702, subfamily A, polypeptide 6	223.889	2.80519	4.57653e-07	2.56911e-06	up	0		AT5G64310	AGP1	arabinogalactan protein 1	2752.27	1.52593	8.50562e-11	1.05772e-09	up	0		AT4G20230	0	Terpenoid cyclases/Protein prenyltransferases superfamily protein	88.2656	1.36569	0.00650427	0.0199772	up	0
AT2G22810	ACS4	1-aminocyclopropane-1-carboxylate synthase 4	47.1165	2.15981	1.77902e-05	7.79272e-05	up	0		AT1G17010	0	2-oxoglutarate (2OG) and Fe(II)-dependent oxygenase superfamily protein	135.292	3.13064	1.04433e-07	8.26742e-07	up	0		AT3G04710	TPR10	ankyrin repeat family protein	1961.52	1.07612	2.1099e-22	1.45739e-20	up	0
AT4G22210	LCR85	low-molecular-weight cysteine-rich 85	46.7586	8.88041	4.45295e-10	3.82244e-09	up	0		AT4G05390	RFNR1	root FNR 1	7577.07	1.37225	4.15433e-25	2.26196e-23	up	0		AT3G03776	0	hydroxyproline-rich glycoprotein family protein	143.744	1.91378	7.2575e-06	4.92489e-05	up	0
AT3G57160	0	0	161.648	1.02203	0.00249883	0.00709461	up	0		AT5G51170	0	0	1441.41	1.06956	1.28998e-30	1.03174e-28	up	0		AT5G06845	0	#N/A	368.022	1.09837	2.13693e-06	1.64162e-05	up	0
AT1G65790	SD17	receptor kinase 1	77.1354	1.29604	0.012456	0.0295458	up	0		AT2G14520	CBSDUF3	CBS domain-containing protein with a domain of unknown function (DUF21)	706.649	2.03908	1.02334e-11	1.41239e-10	up	0		AT3G17280	0	F-box and associated interaction domains-containing protein	263.722	1.29749	1.10863e-07	1.10067e-06	up	0
AT4G03930	PME42	Plant invertase/pectin methylesterase inhibitor superfamily	82.6209	1.69399	0.000185817	0.000670825	up	0		AT1G61610	0	S-locus lectin protein kinase family protein	95.1526	1.6397	5.35938e-05	0.00025641	up	0		AT2G07621	0	#N/A	30.0793	2.3568	1.15132e-05	7.45096e-05	up	0
AT1G53903	FLZ17	Protein of unknown function (DUF581)	448.628	1.37024	2.72899e-09	2.12484e-08	up	0		AT5G41490	0	F-box associated ubiquitination effector family protein	6.65773	5.09791	0.0201762	0.0485398	up	0		AT2G07627	0	#N/A	24.6376	1.56258	0.00256963	0.00896899	up	0
AT3G14140	0	2-oxoglutarate-dependent dioxygenase family protein	43.4862	3.454	5.67755e-06	2.70798e-05	up	0		AT4G09610	GASA2	GAST1 protein homolog 2	5.33171	5.77786	0.0028656	0.0089651	up	0		AT2G07629	0	#N/A	220.496	1.74712	2.17796e-11	3.98756e-10	up	0
AT1G54280	ALA6	ATPase E1-E2 type family protein / haloacid dehalogenase-like hydrolase family protein	68.7767	1.22189	0.000402098	0.0013624	up	0		AT4G26990	0	0	891.713	1.24852	1.08646e-13	1.94987e-12	up	0		AT3G14880	0	0	142.59	1.85243	0.00661348	0.0202479	up	0
AT3G59250	0	F-box/RNI-like superfamily protein	183.88	2.10986	1.07845e-16	1.82822e-15	up	0		AT5G24275	0	#N/A	19.5607	3.70516	0.00200287	0.00653266	up	0		AT5G48430	0	Eukaryotic aspartyl protease family protein	143.371	1.27591	0.000717239	0.00293581	up	0
AT2G07696	RPS7	Ribosomal protein S7p/S5e family protein	302.385	1.26357	2.21899e-10	1.9804e-09	up	0		AT5G04370	NAMT1	S-adenosyl-L-methionine-dependent methyltransferases superfamily protein	511.773	1.72485	1.58999e-12	2.44032e-11	up	0		AT4G23280	CRK20	cysteine-rich RLK (RECEPTOR-like protein kinase) 20	92.5234	1.12794	0.0190386	0.0494715	up	0
AT5G60040	NRPC1	nuclear RNA polymerase C1	3517.67	1.02344	3.35607e-12	3.67461e-11	up	0		AT4G25480	DREB1A	dehydration response element B1A	28.2837	2.31933	0.00808236	0.0222101	up	0		AT2G20480	0	0	62.1903	1.10908	0.00479256	0.0154299	up	0
AT5G53895	0	0	101.704	1.15409	0.00291788	0.00815783	up	0		AT4G20100	0	PQ-loop repeat family protein / transmembrane family protein	40.6888	1.30045	0.00785745	0.0216776	up	0		AT4G19130	0	Replication factor-A protein 1-related	341.024	1.20889	2.34679e-06	1.78815e-05	up	0
AT3G20710	0	F-box family protein	38.4243	1.51292	0.00158998	0.00473062	up	0		AT2G07672	0	0	125.579	2.498	9.75481e-15	1.93697e-13	up	0		AT4G14130	XTH15	xyloglucan endotransglucosylase/hydrolase 15	40768.6	1.69402	0.00100053	0.00394572	up	0
AT1G15050	IAA34	indole-3-acetic acid inducible 34	172.484	1.46198	0.000111663	0.00042072	up	0		AT3G20470	GRP5	glycine-rich protein 5	3301.54	3.26972	3.77099e-63	1.56642e-60	up	0		AT3G44860	FAMT	farnesoic acid carboxyl-O-methyltransferase	53.5551	3.94446	9.39982e-06	6.20883e-05	up	0
AT2G26740	ATSEH	soluble epoxide hydrolase	24251.2	1.09791	4.11374e-20	9.24131e-19	up	0		AT3G19470	0	F-box and associated interaction domains-containing protein	550.241	1.35911	3.0923e-20	1.07766e-18	up	0		AT5G07500	TZF6	Zinc finger C-x8-C-x5-C-x3-H type family protein	130.661	1.88826	2.97989e-13	7.02065e-12	up	0
AT2G38255	0	Protein of Unknown Function (DUF239)	211.267	2.85146	8.10025e-24	2.4003e-22	up	0		AT1G72800	0	RNA-binding (RRM/RBD/RNP motifs) family protein	999.023	1.64351	3.80246e-16	8.74361e-15	up	0		AT1G53625	0	0	73.379	1.67836	0.000411841	0.00181338	up	0
AT5G44130	FLA13	FASCICLIN-like arabinogalactan protein 13 precursor	8352.09	1.1889	1.53147e-09	1.23133e-08	up	0		AT2G41470	0	0	12.3664	3.19551	0.0184917	0.0451236	up	0		AT3G19184	0	AP2/B3-like transcriptional factor family protein	29.6806	1.80487	0.0016886	0.00623013	up	0
AT1G28940	0	pre-tRNA	40.5984	2.69789	2.12688e-07	1.26348e-06	up	0		AT1G32570	0	0	43.5422	1.2881	0.0200405	0.0482494	up	0		AT3G28340	GATL10	galacturonosyltransferase-like 10	942.787	1.15564	0.00444465	0.014463	up	0
AT5G10300	HNL	methyl esterase 5	1625.2	1.05591	6.68972e-14	8.72182e-13	up	0		AT1G67320	0	DNA primase, large subunit family	1243.49	1.02074	1.50405e-21	5.82486e-20	up	0		AT2G38250	GT-3B	Homeodomain-like superfamily protein	570.946	1.16102	0.000237532	0.00111644	up	0
AT1G11300	0	protein serine/threonine kinases;protein kinases;ATP binding;sugar binding;kinases;carbohydrate binding	564.625	1.29149	2.20066e-08	1.50902e-07	up	0		AT1G69430	0	0	238.299	1.75363	7.41665e-19	2.24452e-17	up	0		ATMG00940	ORF164	DNA binding	43.6664	1.61739	0.000405204	0.00178934	up	0
AT3G27630	SMR7	0	119.89	1.49841	4.02922e-05	0.000164532	up	0		AT4G19420	0	Pectinacetylesterase family protein	16580.1	1.4412	7.27534e-31	5.98623e-29	up	0		AT4G39500	CYP96A11	cytochrome P450, family 96, subfamily A, polypeptide 11	180.918	1.74156	4.15626e-06	2.97814e-05	up	0
AT2G21820	0	0	524.974	1.66613	1.27001e-13	1.61473e-12	up	0		AT5G49520	WRKY48	WRKY DNA-binding protein 48	1792.3	1.09929	3.79817e-08	3.23472e-07	up	0		AT1G52030	F-ATMBP	myrosinase-binding protein 2	66.0532	3.23206	7.18104e-07	6.07726e-06	up	0
AT3G48270	CYP71A26	cytochrome P450, family 71, subfamily A, polypeptide 26	9.99031	4.72102	0.000812971	0.0025726	up	0		AT1G12130	0	Flavin-binding monooxygenase family protein	199.786	1.69167	0.00736131	0.0204557	up	0		AT1G04660	0	glycine-rich protein	42.0265	2.89968	6.2073e-08	6.41404e-07	up	0
AT1G22370	UGT85A5	UDP-glucosyl transferase 85A5	2047.9	1.1836	2.34636e-15	3.49257e-14	up	0		AT3G26820	0	Esterase/lipase/thioesterase family protein	68.0002	1.29181	0.0131517	0.0337158	up	0		AT2G42000	0	Plant EC metallothionein-like protein, family 15	47.8052	5.80603	6.26086e-10	9.13725e-09	up	0
AT5G23830	0	MD-2-related lipid recognition domain-containing protein	1484.76	1.4101	1.38575e-07	8.47114e-07	up	0		AT4G13290	CYP71A19	cytochrome P450, family 71, subfamily A, polypeptide 19	155.33	2.31685	1.99095e-08	1.76993e-07	up	0		AT1G03880	CRB	cruciferin 2	25.9623	3.91973	0.0152669	0.0410754	up	0
AT1G14240	APY3	GDA1/CD39 nucleoside phosphatase family protein	717.503	1.20899	0.00175675	0.00517396	up	0		AT5G44005	0	0	489.538	1.04214	9.79893e-12	1.3546e-10	up	0		AT1G02670	0	P-loop containing nucleoside triphosphate hydrolases superfamily protein	173.664	1.5722	2.89671e-09	3.80706e-08	up	0
AT5G57650	0	eukaryotic translation initiation factor-related	34.3453	1.82443	0.000815661	0.00257952	up	0		AT2G07718	0	Cytochrome b/b6 protein	2367.87	2.45787	1.83348e-43	3.95292e-41	up	0		AT5G08380	AGAL1	alpha-galactosidase 1	2296.58	1.18024	1.75426e-15	5.51787e-14	up	0
AT4G09600	GASA3	GAST1 protein homolog 3	203.169	5.27812	2.08487e-06	1.06178e-05	up	0		AT3G11980	FAR2	Jojoba acyl CoA reductase-related male sterility protein	6.88109	6.15126	0.000526093	0.00200015	up	0		AT4G20970	BHLH162	basic helix-loop-helix (bHLH) DNA-binding superfamily protein	36.1708	1.68665	0.00177483	0.00650485	up	0
AT3G02980	MCC1	MEIOTIC CONTROL OF CROSSOVERS1	215.39	1.24833	0.000119107	0.000446532	up	0		AT1G06867	0	#N/A	14.4626	1.92952	0.0169858	0.0418895	up	0		AT4G33465	SCRL22	SCR-like 22	24.2448	2.59581	0.000141716	0.000706951	up	0
AT1G52410	TSA1	TSK-associating protein 1	1485.91	1.61639	8.82983e-16	1.37836e-14	up	0		AT1G43640	TULP5	tubby like protein 5	5.64097	5.86326	0.0015725	0.00528558	up	0		AT1G23510	0	0	33.0236	3.05247	0.000871156	0.00348548	up	0
AT1G65480	FT	PEBP (phosphatidylethanolamine-binding protein) family protein	253.781	4.80059	3.8682e-18	7.47736e-17	up	0		AT2G32487	0	0	64.9817	2.01078	0.000176601	0.000753495	up	0		AT2G30480	0	0	2164.91	1.32357	2.77715e-14	7.4777e-13	up	0
AT1G60090	BGLU4	beta glucosidase 4	249.977	2.1066	5.51876e-07	3.05456e-06	up	0		AT2G36660	PAB7	poly(A) binding protein 7	112.883	1.66707	2.54083e-05	0.000129449	up	0		AT4G16160	OEP162	Mitochondrial import inner membrane translocase subunit Tim17/Tim22/Tim23 family protein	401.333	3.35296	0.00162077	0.00601249	up	0
AT5G64190	0	0	423.199	1.60709	7.07318e-17	1.21841e-15	up	0		AT1G10225	0	#N/A	136.935	3.20526	1.24095e-10	1.50965e-09	up	0		AT5G39520	0	Protein of unknown function (DUF1997)	1025.88	1.67137	9.28443e-09	1.12421e-07	up	0
AT5G05320	MO3	FAD/NAD(P)-binding oxidoreductase family protein	945.455	1.40296	7.20786e-14	9.36876e-13	up	0		AT4G31520	0	SDA1 family protein	146.057	1.19248	3.14654e-06	1.92713e-05	up	0		AT1G77880	0	Galactose oxidase/kelch repeat superfamily protein	79.6497	1.69166	7.61502e-05	0.000406123	up	0
AT3G59750	LECRK58	Concanavalin A-like lectin protein kinase family protein	135.001	2.32106	5.2078e-12	5.57587e-11	up	0		AT1G61110	NAC025	NAC domain containing protein 25	109.194	1.8133	1.55846e-05	8.31852e-05	up	0		AT5G64310	AGP1	arabinogalactan protein 1	3663.69	1.69939	2.7301e-10	4.228e-09	up	0
AT4G21640	0	Subtilase family protein	19.8904	7.64918	3.25398e-08	2.18971e-07	up	0		AT2G36120	DOT1	Glycine-rich protein family	19576.3	1.1401	1.61271e-11	2.17567e-10	up	0		AT2G45570	CYP76C2	cytochrome P450, family 76, subfamily C, polypeptide 2	833.297	1.35711	1.77845e-06	1.3895e-05	up	0
AT1G04927	0	#N/A	7.62706	6.26595	0.000124745	0.000465695	up	0		AT5G40316	0	other RNA	7.04405	3.64877	0.0193428	0.046841	up	0		AT5G51170	0	0	1296.87	1.0812	1.21916e-14	3.47104e-13	up	0
AT5G55240	PXG2	ARABIDOPSIS THALIANA PEROXYGENASE 2	22.1048	7.79946	1.873e-08	1.29999e-07	up	0		ATMG00430	ORF106A	0	16.6304	2.27881	0.00377219	0.0113896	up	0		AT2G14520	CBSDUF3	CBS domain-containing protein with a domain of unknown function (DUF21)	575.269	2.22957	1.96643e-32	3.56804e-30	up	0
AT2G40480	0	Plant protein of unknown function (DUF827)	845.536	1.04673	4.17773e-14	5.53976e-13	up	0		AT1G59865	0	0	60.6754	3.61638	4.00049e-15	8.22256e-14	up	0		AT1G61610	0	S-locus lectin protein kinase family protein	50.2286	1.9586	0.0013291	0.00507151	up	0
AT3G18360	VQ20	VQ motif-containing protein	21.1061	2.27845	0.00101291	0.00314624	up	0		AT1G10540	NAT8	nucleobase-ascorbate transporter 8	333.644	2.34953	3.54134e-17	9.04799e-16	up	0		AT4G11170	0	Disease resistance protein (TIR-NBS-LRR class) family	64.6015	2.43846	2.05259e-05	0.000124798	up	0
AT5G02220	SMR4	0	34.8637	1.50457	0.0192663	0.0432657	up	0		ATMG00160	COX2	cytochrome oxidase 2	645.507	2.06203	5.3391e-44	1.18537e-41	up	0		AT4G09610	GASA2	GAST1 protein homolog 2	21.2877	7.87453	1.07023e-08	1.2787e-07	up	0
AT5G56810	0	F-box/RNI-like/FBD-like domains-containing protein	195.058	1.2852	1.75382e-07	1.05402e-06	up	0		AT5G51680	0	hydroxyproline-rich glycoprotein family protein	50.3592	1.11107	0.0191404	0.0464295	up	0		AT2G04038	AtbZIP48	basic leucine-zipper 48	143.596	1.11757	4.15719e-06	2.97814e-05	up	0
AT5G51760	AHG1	Protein phosphatase 2C family protein	91.0934	2.70021	1.23746e-08	8.79115e-08	up	0		AT4G32445	MIR419	MIR419; miRNA	22.9848	2.39101	0.000165738	0.000710573	up	0		AT4G26990	0	0	765.024	1.00852	3.49092e-10	5.31819e-09	up	0
AT5G66280	GMD1	GDP-D-mannose 4,6-dehydratase 1	3.75089	5.23988	0.00941892	0.0231184	up	0		AT1G30190	0	0	6.54304	6.07179	0.00196866	0.00643902	up	0		AT2G23060	0	Acyl-CoA N-acyltransferases (NAT) superfamily protein	53.3121	1.61197	0.000233492	0.00110022	up	0
AT2G20142	0	Toll-Interleukin-Resistance (TIR) domain family protein	130.016	1.19018	0.000222231	0.000790595	up	0		AT5G45275	0	Major facilitator superfamily protein	560.041	1.06508	1.87037e-09	1.93065e-08	up	0		AT2G46840	DUF4	DOMAIN OF UNKNOWN FUNCTION 724 4	34.3583	2.15258	0.00050798	0.00218023	up	0
AT5G67060	HEC1	basic helix-loop-helix (bHLH) DNA-binding superfamily protein	2309.69	1.08925	1.40092e-07	8.55372e-07	up	0		ATMG00110	CCB206	cytochrome C biogenesis 206	408.941	1.64797	2.22458e-11	2.94863e-10	up	0		AT3G10200	0	S-adenosyl-L-methionine-dependent methyltransferases superfamily protein	681.477	1.3247	3.20072e-13	7.47573e-12	up	0
AT5G26900	CDC20-4	Transducin family protein / WD-40 repeat family protein	20.4752	2.82679	0.000111765	0.000421042	up	0		AT5G35940	JAL41	Mannose-binding lectin superfamily protein	1690.1	3.46806	1.27907e-07	9.96107e-07	up	0		AT5G04370	NAMT1	S-adenosyl-L-methionine-dependent methyltransferases superfamily protein	776.243	1.31331	1.793e-19	9.15863e-18	up	0
AT4G37580	HLS1	Acyl-CoA N-acyltransferases (NAT) superfamily protein	1156.9	1.03617	4.64727e-19	9.59088e-18	up	0		AT5G40382	0	Cytochrome c oxidase subunit Vc family protein	34.6314	1.68512	0.00122965	0.00425823	up	0		AT4G25480	DREB1A	dehydration response element B1A	52.5141	4.2278	8.98323e-10	1.27506e-08	up	0
AT3G52160	KCS15	3-ketoacyl-CoA synthase 15	159.322	2.42547	2.94882e-08	1.99641e-07	up	0		AT3G53210	0	nodulin MtN21 /EamA-like transporter family protein	1931.16	1.05644	8.96095e-29	6.37515e-27	up	0		AT1G67970	HSFA8	heat shock transcription factor A8	566.727	1.09034	4.17886e-08	4.48785e-07	up	0
AT1G20700	WOX14	WUSCHEL related homeobox 14	104.361	1.33761	3.11483e-05	0.000130243	up	0		AT4G37970	CAD6	cinnamyl alcohol dehydrogenase 6	66.2387	1.55082	0.00537956	0.0155511	up	0		AT2G07672	0	0	100.593	1.6683	1.02344e-06	8.42664e-06	up	0
AT3G03030	0	F-box/RNI-like superfamily protein	451.82	1.07809	4.96861e-06	2.38761e-05	up	0		AT1G54040	ESP	epithiospecifier protein	64.9454	2.83416	2.62403e-05	0.000133223	up	0		AT3G20470	GRP5	glycine-rich protein 5	3870.04	2.36451	0.00372982	0.0124317	up	0
AT5G55750	0	hydroxyproline-rich glycoprotein family protein	6.67054	6.07111	0.000405223	0.0013719	up	0		ATMG00630	ORF110B	0	134.76	3.09804	9.89806e-16	2.15481e-14	up	0		AT3G19470	0	F-box and associated interaction domains-containing protein	433.051	1.51671	1.30705e-13	3.22965e-12	up	0
AT1G31485	0	other RNA	105.154	1.33285	0.000776798	0.00247003	up	0		ATMG00520	MATR	Intron maturase, type II family protein	880.248	2.34939	2.30973e-28	1.62084e-26	up	0		AT1G72800	0	RNA-binding (RRM/RBD/RNP motifs) family protein	621.965	1.1833	0.00177966	0.00651962	up	0
AT1G20150	SBT5.1	Subtilisin-like serine endopeptidase family protein	5.76012	5.85914	0.00096315	0.00300553	up	0		AT5G07325	0	#N/A	6.7043	6.11075	0.000342141	0.00135833	up	0		AT3G55090	ABCG16	ABC-2 type transporter family protein	507.857	1.04298	1.99304e-05	0.000121834	up	0
AT5G26220	GGCT2	ChaC-like family protein	82.8637	4.48429	5.07302e-11	4.85555e-10	up	0		AT4G14780	0	Protein kinase superfamily protein	168.286	1.72179	7.41259e-07	5.05974e-06	up	0		AT1G32570	0	0	35.6895	2.09718	3.12477e-05	0.000182634	up	0
AT4G30570	0	Glucose-1-phosphate adenylyltransferase family protein	736.695	1.01339	7.11414e-13	8.38004e-12	up	0		AT5G47600	HSP14.7	HSP20-like chaperones superfamily protein	74.9269	2.56919	8.09051e-10	8.79912e-09	up	0		AT1G67320	0	DNA primase, large subunit family	1114.31	1.11576	1.6304e-26	1.69409e-24	up	0
AT4G20230	0	Terpenoid cyclases/Protein prenyltransferases superfamily protein	94.3527	1.77502	0.0006901	0.00221968	up	0		AT4G37430	CYP81F1	cytochrome P450, family 91, subfamily A, polypeptide 2	434.153	1.23559	6.12399e-06	3.54421e-05	up	0		AT5G60760	0	P-loop containing nucleoside triphosphate hydrolases superfamily protein	765.131	1.24333	9.54483e-10	1.34926e-08	up	0
AT5G10945	MIR156D	MIR156D; miRNA	85.7592	1.01453	0.00489481	0.0129198	up	0		AT2G28670	0	Disease resistance-responsive (dirigent-like protein) family protein	965.587	1.29922	1.59877e-08	1.44422e-07	up	0		AT1G69430	0	0	242.181	1.552	4.05949e-10	6.12678e-09	up	0
AT3G03776	0	hydroxyproline-rich glycoprotein family protein	203.304	1.54573	1.90719e-06	9.77311e-06	up	0		AT4G22490	0	Bifunctional inhibitor/lipid-transfer protein/seed storage 2S albumin superfamily protein	7694.27	1.30426	3.26737e-12	4.81947e-11	up	0		AT5G49520	WRKY48	WRKY DNA-binding protein 48	1647.97	1.3386	7.84935e-10	1.1233e-08	up	0
AT5G06845	0	#N/A	406.704	1.0124	0.000629879	0.00204471	up	0		AT4G29710	0	Alkaline-phosphatase-like family protein	5.38842	5.7949	0.0202788	0.0487593	up	0		AT1G12130	0	Flavin-binding monooxygenase family protein	262.275	2.60218	0.00853448	0.0250341	up	0
AT3G17280	0	F-box and associated interaction domains-containing protein	279.217	1.31187	1.28127e-10	1.17712e-09	up	0		AT4G27970	SLAH2	SLAC1 homologue 2	934.358	1.39074	1.97713e-17	5.17996e-16	up	0		AT5G44700	GSO2	Leucine-rich repeat transmembrane protein kinase	603.694	1.0506	6.71705e-08	6.8998e-07	up	0
AT5G55410	0	Bifunctional inhibitor/lipid-transfer protein/seed storage 2S albumin superfamily protein	1059.01	2.26526	3.8613e-05	0.000158179	up	0		AT1G22770	GI	gigantea protein (GI)	1912.29	3.09074	3.60216e-135	7.73084e-132	up	0		AT5G22545	0	0	8.55616	3.23955	0.00499301	0.0159702	up	0
AT2G07623	0	#N/A	55.1189	1.72332	6.56175e-06	3.0963e-05	up	0		AT3G21352	0	0	102.527	1.39241	7.20216e-06	4.10182e-05	up	0		AT5G22540	0	Plant protein of unknown function (DUF247)	30.5226	1.88468	0.000402431	0.00177936	up	0
AT2G07621	0	#N/A	58.8236	2.31618	1.78986e-09	1.42699e-08	up	0		AT5G09175	0	#N/A	348.698	1.13842	4.49292e-08	3.78139e-07	up	0		AT5G01520	AIRP2	RING/U-box superfamily protein	2114.61	1.07733	1.14391e-05	7.40497e-05	up	0
AT2G07627	0	#N/A	28.179	1.36128	0.00800006	0.0200486	up	0		AT3G14450	CID9	CTC-interacting domain 9	1050.31	1.04027	3.38496e-08	2.90491e-07	up	0		AT2G07718	0	Cytochrome b/b6 protein	1944.05	2.38762	8.871e-117	4.31379e-113	up	0
AT2G07625	0	#N/A	32.5793	2.6359	1.31774e-06	6.91288e-06	up	0		AT5G53270	0	Seed maturation protein	13.057	7.06902	1.99434e-05	0.000103858	up	0		AT3G11980	FAR2	Jojoba acyl CoA reductase-related male sterility protein	9.70453	6.7398	1.97537e-05	0.000120889	up	0
AT2G07629	0	#N/A	295.367	2.26145	2.31909e-26	8.30208e-25	up	0		AT3G56350	MSD2	Iron/manganese superoxide dismutase family protein	314.048	2.1666	9.63592e-13	1.52061e-11	up	0		AT4G27070	TSB2	tryptophan synthase beta-subunit 2	1042.59	1.32387	6.30014e-20	3.38897e-18	up	0
AT3G14880	0	0	103.518	1.37661	0.0108567	0.0262254	up	0		AT1G09080	MED37B	Heat shock protein 70 (Hsp 70) family protein	67.5673	1.7853	0.00182735	0.00602428	up	0		AT1G43640	TULP5	tubby like protein 5	4.21602	5.53789	0.0032549	0.0110623	up	0
AT2G20480	0	0	51.5759	1.51427	0.0002198	0.000782487	up	0		AT4G06955	0	#N/A	23.6056	2.05575	0.00194149	0.00636066	up	0		AT2G32487	0	0	32.6063	2.21155	4.00601e-05	0.000227948	up	0
AT4G14130	XTH15	xyloglucan endotransglucosylase/hydrolase 15	128374	3.32967	2.25375e-07	1.33352e-06	up	0		AT5G38100	0	S-adenosyl-L-methionine-dependent methyltransferases superfamily protein	1000.68	1.25089	1.82531e-09	1.89019e-08	up	0		AT1G74190	AtRLP15	receptor like protein 15	10.9135	3.75304	0.00582871	0.0182393	up	0
AT5G07500	TZF6	Zinc finger C-x8-C-x5-C-x3-H type family protein	134.347	1.96042	1.06849e-08	7.68231e-08	up	0		AT1G22760	PAB3	poly(A) binding protein 3	6.67211	6.10386	0.00997074	0.0265907	up	0		AT2G23240	MT4B	Plant EC metallothionein-like protein, family 15	307.092	4.27686	4.63756e-05	0.00026029	up	0
AT1G73680	ALPHA DOX2	alpha dioxygenase	7741.69	1.01743	1.74718e-17	3.18519e-16	up	0		AT2G43440	0	F-box and associated interaction domains-containing protein	128.877	1.26827	0.000618646	0.00231108	up	0		AT2G36660	PAB7	poly(A) binding protein 7	102.516	1.75524	1.5389e-08	1.78686e-07	up	0
AT4G08580	0	microfibrillar-associated protein-related	3375.52	1.01046	1.18934e-38	8.64571e-37	up	0		AT1G21550	CML44	Calcium-binding EF-hand family protein	222.862	2.10851	4.66455e-22	1.90684e-20	up	0		AT4G38020	0	tRNA/rRNA methyltransferase (SpoU) family protein	819.828	1.15586	5.24275e-16	1.77785e-14	up	0
ATMG00940	ORF164	DNA binding	67.5593	2.04634	1.00404e-08	7.24538e-08	up	0		AT1G15870	0	Mitochondrial glycoprotein family protein	253.079	1.31927	4.78425e-08	4.00564e-07	up	0		AT1G71260	WHY2	WHIRLY 2	3305.09	1.0836	4.7353e-26	4.68025e-24	up	0
AT1G70470	0	0	377.541	1.18696	4.25226e-12	4.59696e-11	up	0		AT3G10320	0	Glycosyltransferase family 61 protein	435.379	1.13888	8.2583e-08	6.65471e-07	up	0		AT2G42370	0	0	99.8833	2.34093	0.000674599	0.00278807	up	0
AT3G51030	TRX1	thioredoxin H-type 1	199.05	1.0835	5.61013e-07	3.09911e-06	up	0		AT4G29990	0	Leucine-rich repeat transmembrane protein kinase protein	943.441	1.07129	5.52588e-15	1.12235e-13	up	0		AT1G10225	0	#N/A	132.412	1.68179	0.00123694	0.00475609	up	0
AT3G08470	0	#N/A	7.60482	6.26331	0.000275118	0.000963232	up	0		AT2G24440	0	selenium binding	173.098	1.00121	3.48044e-05	0.000172741	up	0		AT1G15760	0	Sterile alpha motif (SAM) domain-containing protein	71.709	1.0242	0.00349878	0.0117825	up	0
AT1G52030	F-ATMBP	myrosinase-binding protein 2	34.0136	3.92372	5.31111e-05	0.000212345	up	0		AT5G41430	0	RING/U-box superfamily protein	10.4368	2.70288	0.014601	0.03683	up	0		AT4G34990	MYB32	myb domain protein 32	386.128	1.31588	1.13365e-13	2.82413e-12	up	0
AT1G29100	0	Heavy metal transport/detoxification superfamily protein	38.7253	1.53212	0.00735038	0.0185859	up	0		AT4G24110	0	0	1154.14	1.17621	6.25683e-05	0.000294639	up	0		AT3G63350	HSFA7B	winged-helix DNA-binding transcription factor family protein	71.0396	1.42202	0.00399303	0.0131792	up	0
AT1G11170	0	Protein of unknown function (DUF707)	530.894	1.18153	1.52396e-13	1.92615e-12	up	0		AT1G72920	0	Toll-Interleukin-Resistance (TIR) domain family protein	270.755	1.17803	0.00516332	0.0150238	up	0		ATMG00430	ORF106A	0	19.0151	2.15727	0.000787181	0.00318249	up	0
AT1G75450	CKX5	cytokinin oxidase 5	3131.2	1.99182	3.98676e-24	1.21798e-22	up	0		AT3G29810	COBL3	COBRA-like protein 2 precursor	5930.73	1.69567	1.06539e-31	9.52711e-30	up	0		AT3G56890	0	F-box associated ubiquitination effector family protein	33.4815	8.52756	3.30628e-11	5.91094e-10	up	0
AT2G07815	0	0	315.004	1.20939	3.52146e-11	3.44775e-10	up	0		ATMG00140	ORF167	0	78.9752	1.76954	6.62976e-06	3.80443e-05	up	0		AT1G44020	0	Cysteine/Histidine-rich C1 domain family protein	20.425	1.87463	0.0174597	0.0460279	up	0
AT2G42000	0	Plant EC metallothionein-like protein, family 15	10.0887	3.47477	0.0146311	0.0340684	up	0		AT2G38905	0	Low temperature and salt responsive protein family	93.9628	1.78613	0.0016068	0.00538471	up	0		AT1G59865	0	0	53.5247	2.9446	2.65402e-09	3.51278e-08	up	0
AT5G37950	0	UDP-Glycosyltransferase superfamily protein	332.835	1.97789	2.21258e-11	2.22665e-10	up	0		AT4G29520	0	0	1998.2	1.08033	1.86956e-18	5.41604e-17	up	0		AT1G10540	NAT8	nucleobase-ascorbate transporter 8	119.341	1.74379	5.25911e-10	7.78271e-09	up	0
AT1G02670	0	P-loop containing nucleoside triphosphate hydrolases superfamily protein	227.936	1.98619	1.32982e-15	2.02772e-14	up	0		AT2G21770	CESA9	cellulose synthase A9	427.406	1.02287	6.16817e-07	4.28181e-06	up	0		ATMG00160	COX2	cytochrome oxidase 2	653.038	1.7533	1.86164e-30	2.84679e-28	up	0
AT1G23510	0	0	102.717	3.95293	1.72103e-15	2.59186e-14	up	0		AT5G54000	0	2-oxoglutarate (2OG) and Fe(II)-dependent oxygenase superfamily protein	235.912	2.13126	6.27191e-16	1.40093e-14	up	0		AT1G06123	0	#N/A	21.0889	1.52921	0.0139294	0.0380239	up	0
AT2G30480	0	0	2445.1	1.1995	4.79921e-12	5.15779e-11	up	0		AT2G33420	0	Protein of unknown function (DUF810)	4.64913	5.58068	0.00535357	0.0154899	up	0		AT4G02140	0	0	113.208	1.01526	0.00115053	0.00446124	up	0
AT5G39520	0	Protein of unknown function (DUF1997)	1363.34	1.84696	1.46204e-11	1.50261e-10	up	0		AT2G26150	HSFA2	heat shock transcription factor A2	233.516	2.93125	3.01419e-22	1.27887e-20	up	0		AT1G30190	0	0	5.17142	5.8333	0.00532515	0.016883	up	0
AT1G77880	0	Galactose oxidase/kelch repeat superfamily protein	86.1903	2.16164	2.75352e-10	2.42311e-09	up	0		AT1G14790	RDR1	RNA-dependent RNA polymerase 1	1479.61	1.03688	1.17363e-25	6.71681e-24	up	0		AT3G47870	LBD27	LOB domain-containing protein 27	18.3223	1.52539	0.0188468	0.0490204	up	0
AT1G17010	0	2-oxoglutarate (2OG) and Fe(II)-dependent oxygenase superfamily protein	89.6005	4.59135	1.24849e-09	1.01366e-08	up	0		AT3G23630	IPT7	isopentenyltransferase 7	153.097	1.89733	1.19553e-08	1.1016e-07	up	0		ATMG00110	CCB206	cytochrome C biogenesis 206	395.739	1.54852	4.51224e-11	7.91563e-10	up	0
AT5G65165	SDH2-3	succinate dehydrogenase 2-3	129.262	2.08816	3.73312e-05	0.000153493	up	0		AT3G62590	PLIP3	alpha/beta-Hydrolases superfamily protein	795.312	1.35513	1.80995e-19	5.75474e-18	up	0		AT5G35940	JAL41	Mannose-binding lectin superfamily protein	1037.06	2.77596	8.06865e-20	4.2741e-18	up	0
AT5G51170	0	0	1504.04	1.17454	3.61731e-28	1.48588e-26	up	0		AT1G23040	0	hydroxyproline-rich glycoprotein family protein	3101.13	1.18067	2.2791e-27	1.47849e-25	up	0		AT5G40382	0	Cytochrome c oxidase subunit Vc family protein	40.0056	2.06916	1.46658e-05	9.21881e-05	up	0
AT2G31900	XIF	myosin-like protein XIF	1884.09	1.01633	1.61925e-08	1.13711e-07	up	0		AT4G14103	0	F-box/RNI-like superfamily protein	81.6155	1.27284	0.000242969	0.00099927	up	0		AT3G53210	0	nodulin MtN21 /EamA-like transporter family protein	1340.79	1.16726	1.51466e-15	4.80776e-14	up	0
AT2G14520	CBSDUF3	CBS domain-containing protein with a domain of unknown function (DUF21)	477.738	2.07861	8.40752e-16	1.31403e-14	up	0		AT3G12580	MED37C	heat shock protein 70	27158.2	3.24923	3.94583e-165	1.45173e-161	up	0		AT4G37970	CAD6	cinnamyl alcohol dehydrogenase 6	120.921	1.05296	0.00133126	0.00507896	up	0
AT1G61610	0	S-locus lectin protein kinase family protein	64.7312	1.5561	0.00454578	0.0120932	up	0		AT5G23840	0	MD-2-related lipid recognition domain-containing protein	1076.78	3.28145	4.56984e-07	3.24577e-06	up	0		AT1G15190	FLA19	Fasciclin-like arabinogalactan family protein	256.245	1.44963	1.31259e-09	1.82367e-08	up	0
AT3G62070	0	0	609.806	1.35179	2.88876e-19	6.03954e-18	up	0		AT4G34410	ERF109	redox responsive transcription factor 1	46.3305	3.48195	0.00521474	0.0151512	up	0		ATMG00630	ORF110B	0	126.664	2.88394	1.36581e-24	1.19455e-22	up	0
ATMG00010	ORF153A	0	26.0954	2.11751	0.00213664	0.00616738	up	0		AT4G22060	0	F-box family protein with a domain of unknown function (DUF295)	25.8233	2.67726	5.3501e-05	0.000256106	up	0		AT4G25760	GDU2	glutamine dumper 2	76.8194	1.71388	1.57281e-06	1.24483e-05	up	0
AT4G11170	0	Disease resistance protein (TIR-NBS-LRR class) family	44.3219	1.15895	0.0182986	0.0413642	up	0		AT3G58270	0	Arabidopsis phospholipase-like protein (PEARLI 4) with TRAF-like domain	971.744	1.29965	2.01292e-21	7.76058e-20	up	0		AT1G28890	0	pre-tRNA	9.08443	2.56971	0.00567167	0.017812	up	0
AT4G09610	GASA2	GAST1 protein homolog 2	13.3655	7.07632	2.89805e-06	1.44801e-05	up	0		AT3G57380	0	Glycosyltransferase family 61 protein	1083.75	1.17528	6.59362e-22	2.65747e-20	up	0		ATMG00520	MATR	Intron maturase, type II family protein	735.087	2.13946	7.14461e-30	1.0402e-27	up	0
AT2G04038	AtbZIP48	basic leucine-zipper 48	203.364	1.74304	2.96466e-06	1.4787e-05	up	0		AT2G41690	HSFB3	heat shock transcription factor B3	67.2083	1.02272	0.0190421	0.0462214	up	0		AT4G21920	0	0	60.1523	1.07248	0.0112334	0.0316599	up	0
AT2G22821	0	other RNA	71.9673	1.14338	0.00202652	0.00588198	up	0		AT3G19270	CYP707A4	cytochrome P450, family 707, subfamily A, polypeptide 4	676.032	1.37566	1.69214e-05	8.97803e-05	up	0		AT4G14780	0	Protein kinase superfamily protein	100.949	1.37077	6.59789e-05	0.000357365	up	0
AT5G02070	WAKL20	Protein kinase family protein	12.8314	3.393	0.0138702	0.0324765	up	0		AT3G04050	0	Pyruvate kinase family protein	65.4895	1.03587	0.0181064	0.0443052	up	0		AT5G47600	HSP14.7	HSP20-like chaperones superfamily protein	73.6661	1.69192	3.81771e-06	2.76426e-05	up	0
AT2G23060	0	Acyl-CoA N-acyltransferases (NAT) superfamily protein	66.3803	1.72706	0.000144726	0.000533449	up	0		AT1G73190	TIP3-1	Aquaporin-like superfamily protein	1190.91	2.52905	0.00682022	0.0191546	up	0		AT2G28670	0	Disease resistance-responsive (dirigent-like protein) family protein	1446.31	1.16396	1.99696e-05	0.000122026	up	0
AT2G46840	DUF4	DOMAIN OF UNKNOWN FUNCTION 724 4	37.8487	2.68225	1.08044e-05	4.90502e-05	up	0		AT4G15390	0	HXXXD-type acyl-transferase family protein	6506.99	1.23577	4.67916e-11	5.99836e-10	up	0		AT4G22770	AHL2	AT hook motif DNA-binding family protein	371.755	1.00458	6.01896e-07	5.15844e-06	up	0
AT1G02350	0	protoporphyrinogen oxidase-related	168.789	1.17562	4.80572e-06	2.31719e-05	up	0		AT3G02620	0	Plant stearoyl-acyl-carrier-protein desaturase family protein	3406.53	2.89569	2.21394e-41	4.19249e-39	up	0		AT1G22770	GI	gigantea protein (GI)	1562.51	2.78515	1.45348e-35	3.49899e-33	up	0
AT2G46570	LAC6	laccase 6	388.525	1.32289	3.87481e-09	2.95241e-08	up	0		AT3G26170	CYP71B19	cytochrome P450, family 71, subfamily B, polypeptide 19	3970.52	1.98079	1.40717e-40	2.49933e-38	up	0		AT3G21352	0	0	66.9565	2.1479	1.62029e-07	1.55961e-06	up	0
AT5G04370	NAMT1	S-adenosyl-L-methionine-dependent methyltransferases superfamily protein	862.432	1.85079	3.85658e-26	1.36347e-24	up	0		ATMG00730	COX3	cytochrome c oxidase subunit 3	192.771	1.07579	9.16739e-05	0.000416103	up	0		AT5G09175	0	#N/A	348.628	1.27936	4.05944e-12	8.21825e-11	up	0
AT2G07672	0	0	133.744	2.41816	2.76871e-14	3.74895e-13	up	0		AT2G33160	0	glycoside hydrolase family 28 protein / polygalacturonase (pectinase) family protein	575.558	1.1061	3.4446e-08	2.95412e-07	up	0		AT3G14450	CID9	CTC-interacting domain 9	893.117	1.13106	5.32189e-08	5.58458e-07	up	0
AT3G20470	GRP5	glycine-rich protein 5	2301.26	1.97904	1.37351e-06	7.1878e-06	up	0		AT3G01035	0	#N/A	141.815	1.23907	0.00177306	0.00586178	up	0		AT3G56350	MSD2	Iron/manganese superoxide dismutase family protein	426.61	4.01612	4.75253e-16	1.62293e-14	up	0
AT4G31620	0	Transcriptional factor B3 family protein	232.102	1.04184	1.21314e-05	5.46009e-05	up	0		AT5G39790	0	5'-AMP-activated protein kinase-related	963.508	1.65451	1.03342e-36	1.45436e-34	up	0		AT3G03230	0	alpha/beta-Hydrolases superfamily protein	35.5778	1.11889	0.0115083	0.0322922	up	0
AT3G19470	0	F-box and associated interaction domains-containing protein	406.105	1.22464	4.40456e-17	7.73802e-16	up	0		AT5G60250	0	zinc finger (C3HC4-type RING finger) family protein	1335.02	1.2801	7.51651e-33	7.38856e-31	up	0		AT1G09080	MED37B	Heat shock protein 70 (Hsp 70) family protein	89.4703	1.45752	0.00587331	0.0183552	up	0
AT1G72800	0	RNA-binding (RRM/RBD/RNP motifs) family protein	508.694	1.22417	1.33653e-09	1.08214e-08	up	0		AT5G45180	FMO2	Flavin-binding monooxygenase family protein	7.19811	6.21132	0.000291152	0.00117565	up	0		AT1G02940	ATGSTF5	glutathione S-transferase (class phi) 5	186.572	1.71989	5.84708e-06	4.0411e-05	up	0
AT3G55090	ABCG16	ABC-2 type transporter family protein	470.524	1.5935	1.7077e-08	1.19399e-07	up	0		AT3G58450	0	Adenine nucleotide alpha hydrolases-like superfamily protein	520.469	2.54392	0.00618037	0.0175722	up	0		AT5G38100	0	S-adenosyl-L-methionine-dependent methyltransferases superfamily protein	804.611	1.10911	7.16101e-05	0.00038444	up	0
AT1G32570	0	0	46.0638	3.24494	3.11236e-05	0.000130162	up	0		AT2G28860	CYP710A4	cytochrome P450, family 710, subfamily A, polypeptide 4	938.081	5.27934	2.62995e-07	1.93852e-06	up	0		AT1G21550	CML44	Calcium-binding EF-hand family protein	173.28	2.48687	1.24063e-07	1.22075e-06	up	0
AT1G67320	0	DNA primase, large subunit family	1133.67	1.16781	1.95705e-22	5.2472e-21	up	0		AT5G51850	0	0	182.981	1.25261	0.000231609	0.000957286	up	0		AT1G06577	0	#N/A	25.5924	1.38043	0.0113537	0.0319359	up	0
AT1G69430	0	0	166.893	1.03873	5.13667e-06	2.46283e-05	up	0		AT4G36710	SCL15	GRAS family transcription factor	1613.73	1.17533	2.61957e-08	2.28721e-07	up	0		AT5G05220	0	0	23.4207	2.58488	0.000114746	0.000586986	up	0
AT5G07570	0	glycine/proline-rich protein	43.3195	2.74783	4.21323e-07	2.38133e-06	up	0		AT1G26730	PHO1-H7	EXS (ERD1/XPR1/SYG1) family protein	130.36	1.4889	1.1474e-07	9.0202e-07	up	0		AT1G60190	PUB19	ARM repeat superfamily protein	1195.81	1.9183	4.75669e-09	6.0679e-08	up	0
AT1G12130	0	Flavin-binding monooxygenase family protein	166.028	4.26739	0.00159515	0.00474382	up	0		AT1G28030	0	2-oxoglutarate (2OG) and Fe(II)-dependent oxygenase superfamily protein	7.80532	6.32841	0.000136533	0.000597397	up	0		AT2G24440	0	selenium binding	166.979	1.64244	6.73149e-05	0.000364034	up	0
AT5G02065	0	#N/A	1223.95	1.06415	4.54192e-10	3.89229e-09	up	0		AT4G03230	0	S-locus lectin protein kinase family protein	1801.11	1.02781	6.50341e-23	2.91285e-21	up	0		AT1G26390	FOX2	FAD-binding Berberine family protein	392.967	1.259	0.00185946	0.00676506	up	0
AT5G10140	FLC	K-box region and MADS-box transcription factor family protein	2004.43	1.12587	1.85629e-12	2.08594e-11	up	0		AT1G52890	NAC019	NAC domain containing protein 19	937.946	2.04407	2.83894e-14	5.39587e-13	up	0		AT4G24110	0	0	929.855	1.19621	3.66444e-05	0.000210284	up	0
AT4G13290	CYP71A19	cytochrome P450, family 71, subfamily A, polypeptide 19	425.741	2.28729	1.86401e-09	1.4815e-08	up	0		AT1G10790	0	0	21.8398	1.9252	0.00237099	0.00756754	up	0		AT3G44326	0	F-box family protein	1032.7	1.1614	6.30422e-11	1.08326e-09	up	0
AT5G01520	AIRP2	RING/U-box superfamily protein	2169.34	1.01048	0.0193741	0.0434772	up	0		AT1G68230	RTNLB14	Reticulon family protein	801.887	1.36309	3.44574e-12	5.06516e-11	up	0		AT1G72920	0	Toll-Interleukin-Resistance (TIR) domain family protein	198.138	1.53783	0.00110814	0.00431991	up	0
AT2G07718	0	Cytochrome b/b6 protein	2566.49	2.47891	2.59667e-73	7.39532e-71	up	0		AT3G27884	0	other RNA	460.337	1.20064	1.38788e-05	7.46364e-05	up	0		AT5G67310	CYP81G1	cytochrome P450, family 81, subfamily G, polypeptide 1	94.6954	1.41274	0.00741043	0.0222386	up	0
AT4G27070	TSB2	tryptophan synthase beta-subunit 2	950.363	1.12896	1.08546e-11	1.1287e-10	up	0		AT1G05730	0	Eukaryotic protein of unknown function (DUF842)	187.855	1.04227	1.08233e-06	7.17487e-06	up	0		AT4G37980	CAD7	elicitor-activated gene 3-1	6605.4	1.37614	3.18276e-15	9.7218e-14	up	0
AT2G10930	0	0	56.3182	1.49959	7.24881e-05	0.00028233	up	0		AT1G02700	0	0	557.247	1.34571	1.35463e-07	1.04987e-06	up	0		AT3G29810	COBL3	COBRA-like protein 2 precursor	4201.93	1.53061	5.0981e-69	5.1648e-66	up	0
AT1G74190	AtRLP15	receptor like protein 15	21.802	7.77948	9.6599e-08	6.04056e-07	up	0		AT5G43660	0	2-oxoglutarate (2OG) and Fe(II)-dependent oxygenase superfamily protein	47.9652	1.60743	0.00032996	0.00131463	up	0		ATMG00140	ORF167	0	70.431	1.19678	0.00792261	0.0235145	up	0
AT2G42370	0	0	149.16	1.82856	0.00969282	0.0236954	up	0		AT4G13860	0	RNA-binding (RRM/RBD/RNP motifs) family protein	988.585	1.26012	2.3802e-06	1.4893e-05	up	0		AT2G21770	CESA9	cellulose synthase A9	383.471	1.21472	7.55088e-06	5.10262e-05	up	0
AT1G10225	0	#N/A	118.696	2.32319	4.81036e-11	4.61621e-10	up	0		AT1G17950	MYB52	myb domain protein 52	59.9757	1.22862	0.0107632	0.028407	up	0		AT5G54000	0	2-oxoglutarate (2OG) and Fe(II)-dependent oxygenase superfamily protein	256.498	1.34833	1.18811e-12	2.57467e-11	up	0
AT4G13190	PBL24	Protein kinase superfamily protein	130.708	1.34888	5.58893e-05	0.000222516	up	0		AT2G25460	0	0	628.378	1.33969	8.95234e-08	7.16465e-07	up	0		AT2G26150	HSFA2	heat shock transcription factor A2	193.285	2.5066	1.48194e-12	3.16903e-11	up	0
AT3G22961	0	Paired amphipathic helix (PAH2) superfamily protein	448.297	1.02359	4.90323e-05	0.00019733	up	0		AT1G64440	UGE4	NAD(P)-binding Rossmann-fold superfamily protein	2496.03	1.26852	1.43397e-25	8.08109e-24	up	0		AT3G63050	0	0	54.5181	1.10109	0.0142766	0.0388191	up	0
AT5G18010	SAUR19	SAUR-like auxin-responsive protein family	359.633	1.12806	0.00081609	0.00258056	up	0		AT4G15210	BAM5	beta-amylase 5	171.812	6.44844	1.85613e-22	8.02062e-21	up	0		AT3G23630	IPT7	isopentenyltransferase 7	94.9391	1.09239	0.000168003	0.000822061	up	0
AT4G34990	MYB32	myb domain protein 32	550.946	1.29471	2.85957e-14	3.86177e-13	up	0		AT3G53830	0	Regulator of chromosome condensation (RCC1) family protein	786.23	1.0592	1.12422e-17	3.01596e-16	up	0		AT1G28990	0	pre-tRNA	15.4122	2.30351	0.00135927	0.00516693	up	0
AT2G36120	DOT1	Glycine-rich protein family	28109.4	1.16019	6.81183e-13	8.03872e-12	up	0		AT4G17660	PBL20	Protein kinase superfamily protein	401.396	2.76129	1.03026e-19	3.36716e-18	up	0		AT3G62590	PLIP3	alpha/beta-Hydrolases superfamily protein	538.412	1.13102	5.30729e-11	9.22384e-10	up	0
ATMG00430	ORF106A	0	22.7147	2.59961	3.90192e-05	0.000159563	up	0		AT3G12545	0	Bifunctional inhibitor/lipid-transfer protein/seed storage 2S albumin superfamily protein	4.1585	5.4176	0.0112443	0.0294923	up	0		AT4G38210	EXPA20	expansin A20	396.284	1.6137	7.48092e-08	7.61369e-07	up	0
AT5G52330	0	TRAF-like superfamily protein	107.451	1.28691	0.00010712	0.000405087	up	0		AT5G05410	DREB2A	DRE-binding protein 2A	787.316	1.14418	1.79799e-07	1.36072e-06	up	0		AT4G14103	0	F-box/RNI-like superfamily protein	79.9096	1.31589	0.000331577	0.00149851	up	0
AT1G59865	0	0	41.6368	2.51511	2.67838e-06	1.34428e-05	up	0		AT5G07690	MYB29	myb domain protein 29	138.085	2.02207	0.00136528	0.0046658	up	0		AT3G12580	MED37C	heat shock protein 70	19550.3	2.48207	3.9123e-46	1.8293e-43	up	0
AT1G10540	NAT8	nucleobase-ascorbate transporter 8	115.364	1.47386	1.46131e-06	7.61928e-06	up	0		AT4G09500	UGT79B7	UDP-Glycosyltransferase superfamily protein	478.6	1.14534	1.66969e-11	2.24898e-10	up	0		AT5G23840	0	MD-2-related lipid recognition domain-containing protein	700.741	3.27185	2.55658e-27	2.8514e-25	up	0
ATMG00160	COX2	cytochrome oxidase 2	824.452	2.11814	1.40488e-73	4.1872e-71	up	0		AT4G17470	0	alpha/beta-Hydrolases superfamily protein	205.912	2.286	5.38513e-12	7.7523e-11	up	0		AT4G34410	ERF109	redox responsive transcription factor 1	108.683	7.26831	0.00062085	0.00259749	up	0
AT3G52790	0	peptidoglycan-binding LysM domain-containing protein	147.557	1.46889	1.24602e-06	6.56482e-06	up	0		AT3G22460	OASA2	O-acetylserine (thiol) lyase (OAS-TL) isoform A2	2747.99	1.14305	2.00179e-27	1.30848e-25	up	0		AT1G04560	0	AWPM-19-like family protein	1482.74	4.17787	0.00116889	0.0045241	up	0
AT1G07743	0	#N/A	117.49	1.0287	0.00985882	0.0240553	up	0		AT5G24770	VSP2	vegetative storage protein 2	427.896	2.95785	1.83178e-10	2.17902e-09	up	0		AT1G04567	0	#N/A	16.0608	1.77479	0.00820676	0.0242071	up	0
ATMG00110	CCB206	cytochrome C biogenesis 206	724.001	2.2211	6.19235e-61	1.16708e-58	up	0		AT4G34590	BZIP11	G-box binding factor 6	2292.28	1.0995	1.0964e-20	3.94368e-19	up	0		AT2G32190	0	0	391.107	1.25751	2.59849e-11	4.71491e-10	up	0
AT1G75250	ATRL6	RAD-like 6	15.3562	2.03353	0.00630478	0.0161977	up	0		AT4G16460	0	0	11.4463	3.60279	0.00744945	0.0206738	up	0		AT4G15150	0	glycine-rich protein	120.206	1.35869	3.58686e-05	0.00020627	up	0
AT5G35940	JAL41	Mannose-binding lectin superfamily protein	1895.7	2.3111	0.0166282	0.0380446	up	0		AT2G23110	0	Late embryogenesis abundant protein, group 6	1744.02	3.30716	6.134e-36	7.97854e-34	up	0		AT4G22060	0	F-box family protein with a domain of unknown function (DUF295)	44.1735	2.1758	0.000411038	0.00181083	up	0
ATMG01275	NAD1A	NADH dehydrogenase 1A	48.7909	1.30484	0.00661102	0.0168997	up	0		AT5G05300	0	0	75.6555	1.47595	0.00296199	0.00922966	up	0		AT3G62090	PIF6	phytochrome interacting factor 3-like 2	2492.65	1.35074	1.53706e-11	2.8792e-10	up	0
AT4G37970	CAD6	cinnamyl alcohol dehydrogenase 6	126.481	2.44835	3.05337e-11	3.01828e-10	up	0		AT4G29230	anac075	NAC domain containing protein 75	1428.07	1.46957	1.75318e-15	3.7377e-14	up	0		AT4G39210	APL3	Glucose-1-phosphate adenylyltransferase family protein	1252.44	1.05987	0.000641866	0.00267007	up	0
AT1G54040	ESP	epithiospecifier protein	68.1312	3.76556	3.85999e-07	2.19135e-06	up	0		AT3G28210	SAP12	zinc finger (AN1-like) family protein	603.829	1.85328	1.79509e-13	3.1237e-12	up	0		AT3G58270	0	Arabidopsis phospholipase-like protein (PEARLI 4) with TRAF-like domain	791.224	1.31569	1.00842e-13	2.53554e-12	up	0
AT2G15220	0	Plant basic secretory protein (BSP) family protein	309.115	1.20383	0.00239308	0.00682612	up	0		AT4G32208	0	heat shock protein 70 (Hsp 70) family protein	490.857	1.08069	6.51038e-13	1.04662e-11	up	0		AT4G30660	0	Low temperature and salt responsive protein family	448.582	1.08091	2.20459e-07	2.0664e-06	up	0
AT1G15190	FLA19	Fasciclin-like arabinogalactan family protein	312.501	1.52485	9.18731e-15	1.29889e-13	up	0		AT5G40460	SMR6	0	112.733	1.44074	3.78782e-06	2.28084e-05	up	0		AT3G19270	CYP707A4	cytochrome P450, family 707, subfamily A, polypeptide 4	273.296	1.63092	7.64507e-06	5.1591e-05	up	0
ATMG00630	ORF110B	0	196.123	3.25715	6.39975e-25	2.08435e-23	up	0		AT3G19508	0	0	284.186	1.08646	2.36905e-08	2.08305e-07	up	0		AT1G56600	GOLS2	galactinol synthase 2	230.794	2.92514	8.47399e-09	1.03484e-07	up	0
AT4G25760	GDU2	glutamine dumper 2	81.7382	1.75172	2.4799e-05	0.0001058	up	0		AT2G03020	0	Heat shock protein HSP20/alpha crystallin family	88.8713	1.79972	8.36326e-08	6.73085e-07	up	0		AT3G48100	ARR5	response regulator 5	4352.59	1.14252	2.20538e-12	4.60667e-11	up	0
ATMG00520	MATR	Intron maturase, type II family protein	1282.56	2.82795	2.60476e-71	6.88302e-69	up	0		AT2G46980	ASY3	0	1298.41	1.09847	6.2724e-23	2.81918e-21	up	0		AT1G64253	0	#N/A	99.0398	1.24432	0.000182532	0.000884079	up	0
AT2G18260	SYP112	syntaxin of plants 112	946.831	1.52958	1.99159e-15	2.98005e-14	up	0		AT1G10340	0	Ankyrin repeat family protein	955.021	1.05343	4.29052e-16	9.76995e-15	up	0		AT3G02620	0	Plant stearoyl-acyl-carrier-protein desaturase family protein	1975.16	2.6147	5.09489e-40	1.56807e-37	up	0
AT4G14780	0	Protein kinase superfamily protein	98.9972	1.14146	0.00425606	0.011391	up	0		AT3G16020	0	F-box associated ubiquitination effector protein	92.7454	1.29735	0.000197093	0.00083103	up	0		AT3G26170	CYP71B19	cytochrome P450, family 71, subfamily B, polypeptide 19	2923.46	1.62484	3.54538e-40	1.10516e-37	up	0
AT5G47600	HSP14.7	HSP20-like chaperones superfamily protein	49.7334	1.9038	8.28151e-06	3.83369e-05	up	0		AT4G15258	SNOR37-2	SNOR37-2; snoRNA	56.6391	1.05868	0.0169336	0.0417807	up	0		ATMG00730	COX3	cytochrome c oxidase subunit 3	210.967	1.0952	1.82673e-05	0.000112557	up	0
AT5G18000	VDD	VERDANDI	31.7039	1.34476	0.0169186	0.0386299	up	0		AT2G24762	GDU4	glutamine dumper 4	784.4	1.29471	1.61171e-09	1.688e-08	up	0		AT3G01035	0	#N/A	145.61	1.21867	8.67284e-06	5.76467e-05	up	0
AT2G28670	0	Disease resistance-responsive (dirigent-like protein) family protein	2016.91	1.285	5.18855e-25	1.70285e-23	up	0		AT4G25490	DREB1B	C-repeat/DRE binding factor 1	23.8832	2.82698	0.0144148	0.036428	up	0		AT5G39790	0	5'-AMP-activated protein kinase-related	622.379	1.96153	1.06502e-19	5.52129e-18	up	0
AT4G39000	AtGH9B17	glycosyl hydrolase 9B17	8.15046	6.36092	0.000101893	0.000386637	up	0		AT1G72416	0	Chaperone DnaJ-domain superfamily protein	707.161	1.56392	1.18009e-24	6.1398e-23	up	0		AT3G08040	DTX43	MATE efflux family protein	971.786	1.03024	2.85385e-06	2.13306e-05	up	0
AT1G70920	ATHB-X	homeobox-leucine zipper protein 18	111.198	1.56948	2.25331e-06	1.14276e-05	up	0		AT3G16650	PRL2	Transducin/WD40 repeat-like superfamily protein	438.791	1.79094	1.40126e-26	8.5924e-25	up	0		AT5G60250	0	zinc finger (C3HC4-type RING finger) family protein	1211.54	1.34605	2.7065e-24	2.30898e-22	up	0
AT1G77860	KOM	Rhomboid-related intramembrane serine protease family protein	21.9973	2.02989	0.0068179	0.0173697	up	0		AT1G07313	0	#N/A	31.4664	1.21332	0.0165719	0.0410102	up	0		AT2G18450	SDH1-2	succinate dehydrogenase 1-2	467.829	1.05107	8.44444e-08	8.54068e-07	up	0
AT1G22770	GI	gigantea protein (GI)	1615.18	3.24149	3.67909e-128	7.85854e-125	up	0		AT2G35070	0	0	233.049	1.01999	0.000417314	0.001623	up	0		AT3G58450	0	Adenine nucleotide alpha hydrolases-like superfamily protein	667.572	3.44119	0.00354179	0.0119042	up	0
AT3G21352	0	0	48.9343	2.12063	0.000107042	0.000404876	up	0		AT3G07150	0	0	171.707	1.62692	2.69301e-05	0.000136446	up	0		AT5G14200	IMDH3	isopropylmalate dehydrogenase 1	1003.96	1.80865	0.0174193	0.0459312	up	0
AT5G09175	0	#N/A	514.092	1.60285	2.83558e-13	3.49598e-12	up	0		AT3G08810	0	Galactose oxidase/kelch repeat superfamily protein	34.7915	2.13708	0.000216606	0.000901749	up	0		AT1G80740	CMT1	chromomethylase 1	9.45198	6.70255	1.42774e-05	8.99326e-05	up	0
AT5G53270	0	Seed maturation protein	5.49316	5.79006	0.00154665	0.00461295	up	0		AT2G07652	0	#N/A	92.9276	2.71718	1.17096e-08	1.08089e-07	up	0		AT1G21100	IGMT1	O-methyltransferase family protein	8295.66	1.11515	1.7278e-09	2.35612e-08	up	0
AT3G56350	MSD2	Iron/manganese superoxide dismutase family protein	240.074	3.38919	1.37946e-22	3.74955e-21	up	0		AT2G07658	0	#N/A	36.4515	1.32466	0.0119309	0.031031	up	0		AT1G04920	SPS3	sucrose phosphate synthase 3F	453.61	1.19786	0.000264406	0.00122803	up	0
ATMG00285	NAD2A	NADH dehydrogenase 2A	77.055	1.06643	0.00354972	0.00968971	up	0		AT1G65240	0	Eukaryotic aspartyl protease family protein	190.574	1.06233	0.00352216	0.0107374	up	0		AT2G28860	CYP710A4	cytochrome P450, family 710, subfamily A, polypeptide 4	383.068	7.40524	9.89189e-11	1.6406e-09	up	0
AT5G38100	0	S-adenosyl-L-methionine-dependent methyltransferases superfamily protein	954.627	1.26478	6.72492e-09	4.96609e-08	up	0		AT2G02350	SKIP3	SKP1 interacting partner 3	453.528	1.4111	4.02594e-13	6.62942e-12	up	0		AT5G51850	0	0	115.068	1.48356	0.000147932	0.000734792	up	0
AT3G13130	0	0	8.10715	4.49485	0.00220957	0.00636103	up	0		AT1G69880	TRX8	thioredoxin H-type 8	2294.41	1.86393	1.24714e-21	4.85179e-20	up	0		AT1G26730	PHO1-H7	EXS (ERD1/XPR1/SYG1) family protein	177.063	1.35197	0.0051212	0.0163194	up	0
AT1G21550	CML44	Calcium-binding EF-hand family protein	105.999	1.61299	7.17178e-05	0.000279542	up	0		AT3G49580	LSU1	response to low sulfur 1	240.695	2.40334	1.10714e-09	1.18459e-08	up	0		AT1G52890	NAC019	NAC domain containing protein 19	836.456	2.19642	7.33406e-15	2.12793e-13	up	0
AT2G21720	0	Plant protein of unknown function (DUF639)	545.062	1.77466	1.43821e-09	1.16034e-08	up	0		AT2G24735	0	0	7.42671	3.7321	0.01142	0.0298681	up	0		AT1G68230	RTNLB14	Reticulon family protein	1029.63	1.37157	3.35257e-30	5.03175e-28	up	0
AT5G66590	0	CAP (Cysteine-rich secretory proteins, Antigen 5, and Pathogenesis-related 1 protein) superfamily protein	1479.09	1.22194	8.24419e-23	2.30693e-21	up	0		AT1G28570	0	SGNH hydrolase-type esterase superfamily protein	1783.47	1.28412	1.30361e-17	3.46831e-16	up	0		AT1G02700	0	0	711.605	2.11753	1.05864e-14	3.03536e-13	up	0
AT1G06577	0	#N/A	37.2592	2.35145	4.15402e-06	2.0262e-05	up	0		AT5G59990	0	CCT motif family protein	63.159	1.05875	0.00593576	0.0169572	up	0		AT3G12955	0	SAUR-like auxin-responsive protein family	121.677	2.16506	4.06569e-09	5.23033e-08	up	0
AT4G29990	0	Leucine-rich repeat transmembrane protein kinase protein	1517.56	1.28662	5.30549e-41	4.40098e-39	up	0		AT3G22700	0	F-box and associated interaction domains-containing protein	49.3874	1.07631	0.0200754	0.0483109	up	0		AT5G43660	0	2-oxoglutarate (2OG) and Fe(II)-dependent oxygenase superfamily protein	45.8	1.83236	0.00244406	0.00858741	up	0
AT3G16470	JAL35	Mannose-binding lectin superfamily protein	9148.69	1.13224	8.97186e-10	7.41589e-09	up	0		AT2G32140	0	transmembrane receptors	32.0035	1.74486	0.00883827	0.023955	up	0		AT4G13860	0	RNA-binding (RRM/RBD/RNP motifs) family protein	716.315	1.04821	1.14852e-08	1.36581e-07	up	0
AT2G24440	0	selenium binding	114.987	1.17798	0.000667084	0.00215267	up	0		AT5G37450	0	Leucine-rich repeat protein kinase family protein	42.0931	1.35226	0.0104718	0.0277517	up	0		AT2G25460	0	0	726.98	1.89648	8.23077e-12	1.59334e-10	up	0
AT3G44326	0	F-box family protein	1263.94	1.42029	2.82015e-07	1.64026e-06	up	0		AT3G51430	SSL5	Calcium-dependent phosphotriesterase superfamily protein	9628.93	1.11538	2.78467e-19	8.72462e-18	up	0		AT4G15210	BAM5	beta-amylase 5	40.8276	3.20429	0.000382009	0.00170051	up	0
AT4G37980	CAD7	elicitor-activated gene 3-1	8302.85	1.69783	5.05005e-24	1.5175e-22	up	0		AT5G43980	CRRSP56	plasmodesmata-located protein 1	355.039	1.73559	3.79212e-16	8.72764e-15	up	0		AT1G69920	GSTU12	glutathione S-transferase TAU 12	152.5	1.60866	0.0125099	0.0346864	up	0
AT3G29810	COBL3	COBRA-like protein 2 precursor	4496.39	1.37725	3.3403e-53	4.62803e-51	up	0		AT1G09950	RAS1	RESPONSE TO ABA AND SALT 1	92.7026	2.50814	3.51306e-07	2.54287e-06	up	0		AT4G17660	PBL20	Protein kinase superfamily protein	124.908	2.716	7.42495e-19	3.51226e-17	up	0
ATMG00140	ORF167	0	105.823	1.83332	1.01148e-08	7.29495e-08	up	0		AT1G68170	0	nodulin MtN21 /EamA-like transporter family protein	116.469	1.32737	2.55971e-06	1.58965e-05	up	0		AT1G53610	0	0	15.3365	4.87152	3.7615e-05	0.000215396	up	0
AT2G38905	0	Low temperature and salt responsive protein family	62.3671	1.72969	1.00595e-05	4.59454e-05	up	0		AT4G25000	AMY1	alpha-amylase-like	1777.67	5.21116	1.06054e-130	2.10101e-127	up	0		AT5G05410	DREB2A	DRE-binding protein 2A	922.329	1.90501	2.55404e-31	4.19588e-29	up	0
AT2G21770	CESA9	cellulose synthase A9	337.792	1.36481	1.51183e-10	1.3727e-09	up	0		AT5G21960	ERF016	Integrase-type DNA-binding superfamily protein	57.6336	3.12581	5.04164e-05	0.000242515	up	0		AT3G59200	0	F-box/RNI-like superfamily protein	90.8819	1.11881	0.00160923	0.00597539	up	0
AT5G54000	0	2-oxoglutarate (2OG) and Fe(II)-dependent oxygenase superfamily protein	181.491	1.73675	1.78482e-09	1.42341e-08	up	0		ATMG00040	ORF315	ATP synthase subunit C family protein	254.439	2.20944	2.42243e-12	3.63562e-11	up	0		AT5G07690	MYB29	myb domain protein 29	61.5804	3.33331	0.000118914	0.000604744	up	0
AT2G26150	HSFA2	heat shock transcription factor A2	152.052	2.4741	6.08635e-15	8.75451e-14	up	0		ATMG01270	RPS7	mitochondrial ribosomal protein S7	71.6825	1.05578	0.00229454	0.00735544	up	0		AT3G02525	0	#N/A	33.3336	1.37806	0.0126721	0.0350603	up	0
AT1G14790	RDR1	RNA-dependent RNA polymerase 1	1898.8	1.07413	7.07756e-22	1.8087e-20	up	0		AT4G05475	0	RNI-like superfamily protein	3.81894	5.30053	0.00867879	0.0236023	up	0		AT4G03210	XTH9	xyloglucan endotransglucosylase/hydrolase 9	2718.16	1.05213	3.57571e-11	6.37828e-10	up	0
AT3G63050	0	0	60.5981	2.16198	1.16583e-07	7.20932e-07	up	0		AT1G11100	0	SNF2 domain-containing protein / helicase domain-containing protein / zinc finger protein-related	831.712	1.26566	1.07753e-20	3.88664e-19	up	0		AT4G09500	UGT79B7	UDP-Glycosyltransferase superfamily protein	355.354	1.35272	2.86031e-07	2.61253e-06	up	0
AT2G22540	SVP	K-box region and MADS-box transcription factor family protein	9832.84	1.00432	4.21667e-21	1.02447e-19	up	0		AT2G07599	0	0	114.236	1.33811	3.76326e-06	2.26764e-05	up	0		ATMG00200	ORF107B	0	22.837	1.6335	0.00595677	0.0185683	up	0
AT1G28990	0	pre-tRNA	18.2559	2.41185	0.000547631	0.00180284	up	0		AT1G30920	0	F-box family protein	30.3125	4.19692	8.65356e-07	5.81434e-06	up	0		AT3G27410	0	0	5.82042	6.00185	0.00109486	0.00427502	up	0
AT4G32450	PCMP-H63	Pentatricopeptide repeat (PPR) superfamily protein	2263.75	1.15352	6.39726e-21	1.53534e-19	up	0		AT5G45990	0	crooked neck protein, putative / cell cycle protein, putative	195.853	1.18717	5.27764e-07	3.70153e-06	up	0		AT4G17470	0	alpha/beta-Hydrolases superfamily protein	121.853	2.62695	1.05778e-11	2.01876e-10	up	0
AT2G43060	IBH1	ILI1 binding bHLH 1	3781.58	1.20581	4.75398e-26	1.67382e-24	up	0		AT4G12400	HOP3	stress-inducible protein, putative	6156.88	3.09711	3.69699e-153	1.05791e-149	up	0		AT3G22460	OASA2	O-acetylserine (thiol) lyase (OAS-TL) isoform A2	1816.67	1.13303	1.44805e-09	1.99478e-08	up	0
AT3G62590	PLIP3	alpha/beta-Hydrolases superfamily protein	591.475	1.41162	2.73071e-11	2.71504e-10	up	0		AT5G42580	CYP705A12	cytochrome P450, family 705, subfamily A, polypeptide 12	2218.42	2.24316	2.97244e-05	0.000149195	up	0		AT5G24770	VSP2	vegetative storage protein 2	392.883	2.36288	2.94633e-07	2.68404e-06	up	0
AT4G14103	0	F-box/RNI-like superfamily protein	74.0303	1.91573	4.401e-08	2.90589e-07	up	0		AT2G21350	0	RNA-binding CRS1 / YhbY (CRM) domain protein	356.999	1.00026	1.81377e-07	1.37146e-06	up	0		AT4G16460	0	0	12.9231	7.15311	1.40269e-06	1.12003e-05	up	0
AT3G12580	MED37C	heat shock protein 70	18048.8	2.60243	4.43766e-15	6.42997e-14	up	0		AT5G18780	0	F-box/RNI-like superfamily protein	996.311	1.06605	5.36864e-20	1.80974e-18	up	0		AT2G23110	0	Late embryogenesis abundant protein, group 6	1442.34	3.38583	1.21876e-29	1.71519e-27	up	0
AT5G23840	0	MD-2-related lipid recognition domain-containing protein	718.458	3.18905	5.32395e-08	3.47147e-07	up	0		AT2G40340	DREB2C	Integrase-type DNA-binding superfamily protein	81.6725	1.36498	0.00136194	0.0046557	up	0		AT5G01155	0	#N/A	19.5429	1.69128	0.0173583	0.0458101	up	0
AT4G34410	ERF109	redox responsive transcription factor 1	10.7331	2.54691	0.0227038	0.0498452	up	0		AT4G19645	0	TRAM, LAG1 and CLN8 (TLC) lipid-sensing domain containing protein	956.258	1.19567	2.242e-15	4.72507e-14	up	0		AT4G29230	anac075	NAC domain containing protein 75	872.713	1.26742	1.83896e-07	1.75069e-06	up	0
AT4G15150	0	glycine-rich protein	102.075	1.4734	0.000294882	0.00102529	up	0		AT1G60030	NAT7	nucleobase-ascorbate transporter 7	272.109	1.85731	1.89514e-14	3.64507e-13	up	0		AT3G28210	SAP12	zinc finger (AN1-like) family protein	339.976	1.31598	1.93663e-06	1.50102e-05	up	0
AT4G22060	0	F-box family protein with a domain of unknown function (DUF295)	34.7535	3.28314	2.98672e-08	2.02047e-07	up	0		AT1G53885	FLZ17	Protein of unknown function (DUF581)	501.979	1.39266	1.12139e-06	7.41469e-06	up	0		AT2G24560	0	GDSL-like Lipase/Acylhydrolase family protein	41.1332	2.97088	0.0049218	0.015777	up	0
AT3G62090	PIF6	phytochrome interacting factor 3-like 2	3923.58	1.62562	7.66474e-18	1.44246e-16	up	0		AT5G51950	0	Glucose-methanol-choline (GMC) oxidoreductase family protein	20.4225	2.44013	0.013136	0.0336788	up	0		AT3G10590	0	Duplicated homeodomain-like superfamily protein	25.2571	1.63283	0.010736	0.0304414	up	0
AT3G58270	0	Arabidopsis phospholipase-like protein (PEARLI 4) with TRAF-like domain	860.372	1.37764	3.31776e-15	4.8762e-14	up	0		AT1G05400	0	0	239.455	1.78853	2.70509e-17	6.97367e-16	up	0		AT1G74490	0	Protein kinase superfamily protein	140.137	1.10626	0.000799567	0.0032272	up	0
AT1G32850	UBP11	ubiquitin-specific protease 11	20.9624	1.348	0.0203982	0.0454531	up	0		AT3G55700	UGT76F1	UDP-Glycosyltransferase superfamily protein	78.8609	1.04313	0.00454336	0.0134401	up	0		AT2G18210	0	0	93.1612	1.31132	0.00041857	0.00183968	up	0
AT3G19270	CYP707A4	cytochrome P450, family 707, subfamily A, polypeptide 4	308.721	1.47229	0.00285998	0.00801783	up	0		AT5G42040	RPN12B	regulatory particle non-ATPase 12B	80.2808	1.29598	0.00169578	0.0056381	up	0		AT3G19508	0	0	264.916	1.09064	0.000271782	0.00125797	up	0
AT3G04050	0	Pyruvate kinase family protein	55.7238	2.16101	4.32843e-06	2.10538e-05	up	0		AT1G71280	RH55	DEA(D/H)-box RNA helicase family protein	241.833	2.13658	2.06758e-11	2.74901e-10	up	0		AT2G39700	EXPA4	expansin A4	4763.8	1.08312	0.000160927	0.000791418	up	0
AT1G56600	GOLS2	galactinol synthase 2	238.18	3.41939	4.61002e-13	5.56328e-12	up	0		AT5G06510	NFYA10	nuclear factor Y, subunit A10	37.3604	1.41559	0.00442872	0.0131436	up	0		AT4G04610	2001-04-01	APS reductase 1	2206.7	1.19125	2.84631e-13	6.75174e-12	up	0
AT1G73190	TIP3-1	Aquaporin-like superfamily protein	873.566	4.12479	3.78193e-06	1.8592e-05	up	0		AT4G31380	FLP1	FPF1-like protein 1	60.2237	1.87907	0.000257845	0.00105489	up	0		AT2G03020	0	Heat shock protein HSP20/alpha crystallin family	67.4512	2.51392	4.95218e-05	0.000275847	up	0
AT1G64253	0	#N/A	114.686	1.76997	9.52706e-09	6.89629e-08	up	0		AT2G36190	CWINV4	cell wall invertase 4	42.873	6.31554	1.59815e-10	1.91972e-09	up	0		AT1G48990	0	Oleosin family protein	75.6834	2.58105	0.00290816	0.0100084	up	0
AT5G36670	0	RING/FYVE/PHD zinc finger superfamily protein	250.256	1.11322	5.32036e-08	3.47001e-07	up	0		AT5G43570	0	Serine protease inhibitor, potato inhibitor I-type family protein	731.792	1.04541	0.000405079	0.00157851	up	0		AT1G10340	0	Ankyrin repeat family protein	748.526	1.49961	2.97594e-21	1.82259e-19	up	0
AT3G02620	0	Plant stearoyl-acyl-carrier-protein desaturase family protein	2047.94	2.47154	4.56272e-31	2.25775e-29	up	0		AT5G35735	0	Auxin-responsive family protein	3019.38	1.29497	3.04501e-14	5.7578e-13	up	0		AT3G16020	0	F-box associated ubiquitination effector protein	105.268	1.71302	0.000464178	0.00201428	up	0
AT3G26170	CYP71B19	cytochrome P450, family 71, subfamily B, polypeptide 19	3688.39	1.88656	6.60352e-32	3.39201e-30	up	0		AT5G18840	0	Major facilitator superfamily protein	108.535	2.43155	0.00068231	0.00252148	up	0		AT2G24762	GDU4	glutamine dumper 4	707.307	1.1328	0.000116061	0.000592586	up	0
AT1G33415	0	other RNA	3295.08	1.10221	2.19501e-16	3.59735e-15	up	0		AT1G49920	0	MuDR family transposase	48.1242	1.03378	0.00964177	0.0258391	up	0		AT4G25490	DREB1B	C-repeat/DRE binding factor 1	102.098	3.36872	4.41773e-06	3.13889e-05	up	0
ATMG00730	COX3	cytochrome c oxidase subunit 3	256.361	1.42516	1.18121e-11	1.2238e-10	up	0		ATMG00960	CCB203	Cytochrome C assembly protein	77.2262	1.3154	0.000258842	0.0010583	up	0		AT1G72416	0	Chaperone DnaJ-domain superfamily protein	581.441	1.72065	5.44622e-16	1.83916e-14	up	0
AT3G61450	SYP73	syntaxin of plants 73	156.808	1.40366	4.21223e-06	2.05184e-05	up	0		AT5G47230	ERF5	ethylene responsive element binding factor 5	921.896	1.32631	0.00012442	0.000549156	up	0		AT3G16650	PRL2	Transducin/WD40 repeat-like superfamily protein	345.577	1.32342	7.80054e-06	5.24944e-05	up	0
AT5G39790	0	5'-AMP-activated protein kinase-related	511.57	1.74042	1.452e-26	5.28661e-25	up	0		AT2G34490	CYP710A2	cytochrome P450, family 710, subfamily A, polypeptide 2	3338.7	1.55435	2.40765e-13	4.10368e-12	up	0		AT2G35070	0	0	193.838	2.13685	1.14845e-08	1.36581e-07	up	0
AT5G60250	0	zinc finger (C3HC4-type RING finger) family protein	1230.86	1.72716	7.37264e-48	8.07587e-46	up	0		AT4G14165	0	F-box family protein-related	15.6718	2.57284	0.0117142	0.0305412	up	0		AT3G07150	0	0	197.146	1.42811	1.33601e-05	8.51474e-05	up	0
AT5G45180	FMO2	Flavin-binding monooxygenase family protein	6.57848	6.05233	0.000394884	0.00133991	up	0		AT1G05397	0	#N/A	56.9092	1.5521	0.000973614	0.00346811	up	0		AT3G03726	0	Protein of unknown function (DUF295)	7.44963	4.40395	0.00306239	0.0104842	up	0
AT3G58450	0	Adenine nucleotide alpha hydrolases-like superfamily protein	435.217	3.0548	2.31114e-05	9.90952e-05	up	0		AT4G01430	0	nodulin MtN21 /EamA-like transporter family protein	2300.63	1.2603	1.35516e-09	1.43271e-08	up	0		AT2G07652	0	#N/A	91.6867	2.08302	9.66445e-11	1.60616e-09	up	0
AT5G25755	0	#N/A	224.615	1.16344	7.21227e-08	4.6147e-07	up	0		AT1G55240	0	Family of unknown function (DUF716)	383.921	2.38166	1.20464e-07	9.4299e-07	up	0		AT2G07659	0	#N/A	52.337	1.20021	0.0105017	0.0298851	up	0
AT1G21100	IGMT1	O-methyltransferase family protein	10333.5	1.34425	9.36658e-05	0.000357747	up	0		AT5G54490	PBP1	pinoid-binding protein 1	143.838	1.20058	0.0119083	0.0309815	up	0		AT2G07658	0	#N/A	40.3806	1.37918	0.00110463	0.00430898	up	0
AT1G27410	0	DNA repair metallo-beta-lactamase family protein	1571.4	1.13163	9.14475e-14	1.18323e-12	up	0		AT3G20400	EMB2743	F-box associated ubiquitination effector family protein	31.1999	2.24322	0.000763515	0.00278995	up	0		AT1G62290	APA2	Saposin-like aspartyl protease family protein	11210.9	1.16543	5.16519e-23	3.87613e-21	up	0
AT2G28860	CYP710A4	cytochrome P450, family 710, subfamily A, polypeptide 4	368.455	5.07494	1.23297e-05	5.5396e-05	up	0		AT2G24680	0	transcriptional factor B3 family protein	151.667	1.08737	4.88587e-06	2.88338e-05	up	0		AT2G29380	HAI3	highly ABA-induced PP2C gene 3	221.615	1.49969	0.000123664	0.000625498	up	0
AT5G51850	0	0	113.595	1.15255	0.00371575	0.0100849	up	0		AT4G32510	0	HCO3- transporter family	462.3	1.76539	2.54453e-09	2.57088e-08	up	0		AT2G02350	SKIP3	SKP1 interacting partner 3	385.265	1.67624	1.5304e-25	1.45922e-23	up	0
AT1G26730	PHO1-H7	EXS (ERD1/XPR1/SYG1) family protein	172.965	1.49951	1.13711e-06	6.02572e-06	up	0		AT2G39920	0	HAD superfamily, subfamily IIIB acid phosphatase	106.071	1.01209	0.0143655	0.0363249	up	0		AT1G69880	TRX8	thioredoxin H-type 8	831.067	1.35607	6.56111e-08	6.74817e-07	up	0
AT4G03230	0	S-locus lectin protein kinase family protein	2167.11	1.36303	2.59883e-14	3.52959e-13	up	0		AT3G22930	CML11	calmodulin-like 11	314.368	1.22543	6.25678e-07	4.33747e-06	up	0		AT3G49580	LSU1	response to low sulfur 1	149.32	2.75648	6.41535e-07	5.46924e-06	up	0
AT1G52890	NAC019	NAC domain containing protein 19	499.927	1.6302	1.17119e-08	8.3691e-08	up	0		AT5G47250	0	LRR and NB-ARC domains-containing disease resistance protein	255.256	1.65888	1.27886e-07	9.96107e-07	up	0		AT3G02425	0	#N/A	3.31784	5.19369	0.0179714	0.047091	up	0
AT1G68230	RTNLB14	Reticulon family protein	1195.5	1.77857	9.03288e-16	1.40748e-14	up	0		AT3G46070	0	C2H2-type zinc finger family protein	15.3125	2.77627	0.000899292	0.00323039	up	0		AT5G59990	0	CCT motif family protein	89.6617	1.25232	0.000208361	0.000992768	up	0
AT1G02700	0	0	472.772	1.63226	2.11502e-09	1.67476e-08	up	0		AT4G09300	0	LisH and RanBPM domains containing protein	68.038	1.37758	0.000993976	0.00352844	up	0		AT3G22700	0	F-box and associated interaction domains-containing protein	62.9869	1.69456	0.000180146	0.000874616	up	0
AT3G12955	0	SAUR-like auxin-responsive protein family	86.6623	1.15257	0.0108871	0.0262889	up	0		AT4G01540	NAC68	NAC with transmembrane motif1	829.986	1.15079	6.28435e-13	1.01472e-11	up	0		AT2G32140	0	transmembrane receptors	48.8244	2.06548	0.000398186	0.00176348	up	0
AT5G43660	0	2-oxoglutarate (2OG) and Fe(II)-dependent oxygenase superfamily protein	57.464	1.81496	3.84469e-05	0.000157675	up	0		AT5G41200	AGL75	AGAMOUS-like 75	9.56559	6.61994	7.04359e-05	0.000328089	up	0		AT5G43980	CRRSP56	plasmodesmata-located protein 1	213.567	1.5994	2.7535e-12	5.69291e-11	up	0
AT4G13860	0	RNA-binding (RRM/RBD/RNP motifs) family protein	830.361	1.14536	0.000329012	0.0011338	up	0		AT2G40080	ELF4	Protein of unknown function (DUF1313)	74.713	1.98543	0.00130723	0.00449126	up	0		AT5G11416	0	0	16.2802	2.26174	0.00131688	0.00503122	up	0
AT1G17950	MYB52	myb domain protein 52	60.7908	1.52385	0.00238548	0.00680594	up	0		AT1G17460	TRFL3	TRF-like 3	1034.83	2.29592	9.52632e-90	9.0867e-87	up	0		AT1G09950	RAS1	RESPONSE TO ABA AND SALT 1	126.839	2.7436	5.70272e-12	1.12363e-10	up	0
AT4G15210	BAM5	beta-amylase 5	165.755	5.09189	6.29557e-06	2.97892e-05	up	0		AT4G24340	0	Phosphorylase superfamily protein	825.008	2.27724	6.83677e-28	4.63353e-26	up	0		AT1G68170	0	nodulin MtN21 /EamA-like transporter family protein	142.746	1.00943	0.000289129	0.0013284	up	0
AT1G54200	0	0	984.652	1.406	5.15957e-23	1.46671e-21	up	0		AT5G60130	0	AP2/B3-like transcriptional factor family protein	21.6786	7.80382	3.22505e-08	2.77722e-07	up	0		AT4G25000	AMY1	alpha-amylase-like	435.624	4.45549	1.25326e-67	1.12859e-64	up	0
AT1G69920	GSTU12	glutathione S-transferase TAU 12	149.185	1.34441	0.0171129	0.0389969	up	0		AT5G41090	anac095	NAC domain containing protein 95	9.58347	6.62251	0.000207028	0.000866958	up	0		AT5G02810	APRR7	pseudo-response regulator 7	14242.2	1.13473	1.5039e-12	3.21034e-11	up	0
AT5G05805	0	#N/A	6.78592	6.09635	0.000423768	0.00142827	up	0		AT3G57240	BG3	beta-1,3-glucanase 3	81.3743	2.38994	6.70874e-07	4.63209e-06	up	0		AT2G08025	0	#N/A	15.501	1.66585	0.0164329	0.0436999	up	0
AT1G28330	DRM1	dormancy-associated protein-like 1	32018.8	1.43634	1.86952e-53	2.63294e-51	up	0		AT1G05937	0	#N/A	24.7764	2.28662	0.00094395	0.00337505	up	0		AT5G21960	ERF016	Integrase-type DNA-binding superfamily protein	31.13	4.31007	9.87296e-08	9.87864e-07	up	0
AT1G23350	0	Plant invertase/pectin methylesterase inhibitor superfamily protein	10.7726	2.12118	0.0224757	0.0493912	up	0		AT1G63080	0	Pentatricopeptide repeat (PPR) superfamily protein	716.801	1.26277	7.49671e-22	2.99799e-20	up	0		AT5G39110	0	RmlC-like cupins superfamily protein	100.731	2.4729	0.001359	0.00516693	up	0
AT5G05410	DREB2A	DRE-binding protein 2A	834.677	1.60515	1.76498e-12	1.98945e-11	up	0		AT3G53310	REM20	AP2/B3-like transcriptional factor family protein	670.006	1.19363	1.23954e-14	2.44061e-13	up	0		ATMG00040	ORF315	ATP synthase subunit C family protein	226.613	1.77739	1.66747e-18	7.60654e-17	up	0
ATMG00850	ORF107E	DNA/RNA polymerases superfamily protein	3.19129	5.00931	0.017021	0.0388289	up	0		AT2G02497	0	#N/A	3.36129	5.11252	0.0155299	0.0388252	up	0		AT4G01335	0	0	249.442	1.18423	5.65597e-06	3.92016e-05	up	0
ATMG01290	ORF111C	0	24.4173	1.71364	0.0094213	0.0231198	up	0		AT2G01610	0	Plant invertase/pectin methylesterase inhibitor superfamily protein	259.088	1.07736	1.072e-06	7.11374e-06	up	0		ATMG01270	RPS7	mitochondrial ribosomal protein S7	60.81	1.55504	1.23386e-05	7.93444e-05	up	0
AT4G03210	XTH9	xyloglucan endotransglucosylase/hydrolase 9	3160.35	1.60811	2.67696e-27	1.03649e-25	up	0		AT1G27030	0	0	1962.93	1.06059	3.11864e-14	5.8927e-13	up	0		AT1G11100	0	SNF2 domain-containing protein / helicase domain-containing protein / zinc finger protein-related	636.31	1.00949	1.50787e-13	3.69954e-12	up	0
AT4G03038	0	other RNA	4.60076	5.53626	0.00381678	0.0103351	up	0		AT5G02210	0	GCK domain-containing protein	16.8897	3.6858	0.00302089	0.00938483	up	0		AT1G30920	0	F-box family protein	29.2698	2.76412	6.93515e-07	5.88556e-06	up	0
AT1G65370	0	TRAF-like family protein	1353.44	1.1124	3.6705e-13	4.47797e-12	up	0		AT4G39320	0	microtubule-associated protein-related	257.155	1.24928	4.11838e-07	2.94619e-06	up	0		AT4G12400	HOP3	stress-inducible protein, putative	5242.47	2.73049	2.57104e-124	3.12561e-120	up	0
AT5G36970	NHL25	NDR1/HIN1-like 25	21.9016	2.68412	0.00341465	0.0093674	up	0		ATMG00480	YMF19	Plant mitochondrial ATPase, F0 complex, subunit 8 protein	296.003	2.10509	2.53751e-13	4.31076e-12	up	0		AT4G19645	0	TRAM, LAG1 and CLN8 (TLC) lipid-sensing domain containing protein	650.955	1.02142	3.3504e-08	3.65135e-07	up	0
AT4G08950	EXO	Phosphate-responsive 1 family protein	38542.1	1.59671	1.14456e-13	1.46321e-12	up	0		AT1G25300	0	Octicosapeptide/Phox/Bem1p family protein	3.15345	5.02166	0.0205451	0.0492617	up	0		AT1G53885	FLZ17	Protein of unknown function (DUF581)	411.25	1.13148	4.38374e-07	3.86602e-06	up	0
AT4G00695	0	0	77.4401	1.05293	0.0135411	0.0318018	up	0		AT1G66080	0	0	339.94	1.23936	8.41896e-13	1.33429e-11	up	0		AT1G56060	0	0	58.0878	1.45808	0.0155455	0.0417236	up	0
AT5G00870	0	#N/A	8.71188	5.46292	0.000488931	0.00162778	up	0		AT1G05510	OBAP1A	Protein of unknown function (DUF1264)	279.538	2.65947	0.0143604	0.0363226	up	0		AT1G05400	0	0	241.282	1.28726	3.33952e-10	5.09712e-09	up	0
AT4G17470	0	alpha/beta-Hydrolases superfamily protein	84.6288	1.5583	0.00809167	0.0202501	up	0		AT1G06520	GPAT1	glycerol-3-phosphate acyltransferase 1	1406.23	1.9741	8.21778e-28	5.51148e-26	up	0		AT5G42040	RPN12B	regulatory particle non-ATPase 12B	47.6309	1.35254	0.000265213	0.00123108	up	0
AT3G22460	OASA2	O-acetylserine (thiol) lyase (OAS-TL) isoform A2	2115.71	1.23317	3.14944e-12	3.45871e-11	up	0		AT4G12543	0	#N/A	147.828	3.20131	6.46608e-14	1.18948e-12	up	0		AT3G10940	LSF2	dual specificity protein phosphatase (DsPTP1) family protein	713.538	1.11228	1.72791e-08	1.98265e-07	up	0
AT5G40630	0	Ubiquitin-like superfamily protein	80.1075	1.13347	0.000558454	0.00183493	up	0		AT2G38240	ANS	2-oxoglutarate (2OG) and Fe(II)-dependent oxygenase superfamily protein	3422.47	3.11601	7.80791e-12	1.09523e-10	up	0		AT5G18540	0	0	430.449	1.10049	6.11271e-14	1.57775e-12	up	0
AT5G24770	VSP2	vegetative storage protein 2	293.838	2.45101	2.91697e-09	2.26158e-08	up	0		ATMG00130	ORF121A	0	61.9446	2.39466	7.5005e-07	5.11191e-06	up	0		AT5G06510	NFYA10	nuclear factor Y, subunit A10	43.5854	2.62334	0.00413028	0.0135744	up	0
AT3G54700	PHT1-7	phosphate transporter 1;7	7.32469	6.20515	0.00132204	0.00399322	up	0		AT1G04533	0	#N/A	90.8324	5.28165	3.7259e-22	1.5527e-20	up	0		AT4G31380	FLP1	FPF1-like protein 1	575.632	1.7376	4.8346e-08	5.11525e-07	up	0
AT5G57420	IAA33	indole-3-acetic acid inducible 33	5.91038	5.89833	0.00163068	0.00483803	up	0		AT1G11608	0	F-box associated ubiquitination effector family protein	4.15418	5.41607	0.0105295	0.0278903	up	0		AT5G43570	0	Serine protease inhibitor, potato inhibitor I-type family protein	446.092	1.20577	1.44422e-07	1.40179e-06	up	0
AT5G37960	0	GroES-like family protein	5.70177	5.84527	0.00105444	0.00325398	up	0		AT4G31370	FLA5	FASCICLIN-like arabinogalactan protein 5 precursor	79.3648	2.47694	3.66107e-10	4.18125e-09	up	0		AT5G35735	0	Auxin-responsive family protein	2322.79	1.18131	1.72322e-09	2.35251e-08	up	0
AT1G69690	TCP15	TCP family transcription factor	4880.96	1.05643	1.15363e-16	1.94794e-15	up	0		AT4G29370	0	Galactose oxidase/kelch repeat superfamily protein	137.48	1.23886	0.000193907	0.000818981	up	0		AT1G16850	0	0	645.62	1.73125	2.74522e-06	2.06392e-05	up	0
AT4G16460	0	0	9.72546	6.6169	2.46752e-05	0.00010529	up	0		AT4G22035	0	#N/A	3.62662	5.22335	0.0108906	0.0286902	up	0		AT5G18840	0	Major facilitator superfamily protein	47.8847	1.57715	0.00185628	0.00675553	up	0
AT2G23110	0	Late embryogenesis abundant protein, group 6	1279	3.25223	8.98354e-26	3.10332e-24	up	0		AT3G14620	CYP72A8	cytochrome P450, family 72, subfamily A, polypeptide 8	10867.6	1.19616	7.30265e-23	3.25385e-21	up	0		ATMG00960	CCB203	Cytochrome C assembly protein	79.2214	1.04955	0.00553834	0.017461	up	0
AT4G29230	anac075	NAC domain containing protein 75	777.389	1.05251	0.000127833	0.000476045	up	0		AT5G57910	0	0	3596.95	1.06405	9.15875e-23	4.05283e-21	up	0		AT5G47230	ERF5	ethylene responsive element binding factor 5	1048.35	1.5907	3.85668e-06	2.78749e-05	up	0
AT2G18210	0	0	80.2193	1.75351	5.8042e-06	2.76427e-05	up	0		AT1G36180	ACC2	acetyl-CoA carboxylase 2	1818.67	1.03106	3.6861e-14	6.91923e-13	up	0		AT2G30770	CYP71A13	cytochrome P450, family 71, subfamily A, polypeptide 13	150.392	2.21321	5.16e-05	0.000286445	up	0
AT3G02480	0	Late embryogenesis abundant protein (LEA) family protein	3155.9	1.0032	1.1311e-05	5.11508e-05	up	0		AT5G17760	0	P-loop containing nucleoside triphosphate hydrolases superfamily protein	3046.76	1.70857	1.67327e-19	5.35989e-18	up	0		AT5G54740	SESA5	seed storage albumin 5	889.01	7.25506	1.19156e-79	2.22859e-76	up	0
AT2G39700	EXPA4	expansin A4	5137.4	1.51819	2.19866e-11	2.21439e-10	up	0		AT3G60966	0	RING/U-box superfamily protein	140.857	1.73102	2.00174e-09	2.0539e-08	up	0		AT2G34490	CYP710A2	cytochrome P450, family 710, subfamily A, polypeptide 2	1879.11	1.40045	4.11679e-12	8.32051e-11	up	0
AT2G03020	0	Heat shock protein HSP20/alpha crystallin family	63.3044	1.92818	6.70764e-05	0.000263091	up	0		ATMG00650	NAD4L	NADH dehydrogenase subunit 4L	285.618	1.20697	0.000107548	0.0004812	up	0		AT1G49230	ATL78	RING/U-box superfamily protein	40.0733	2.63909	3.6479e-07	3.27288e-06	up	0
AT1G48990	0	Oleosin family protein	51.2679	1.81698	0.0107561	0.0260185	up	0		AT2G07722	0	0	94.1154	2.98528	1.35474e-14	2.65121e-13	up	0		AT1G55240	0	Family of unknown function (DUF716)	524.08	1.74264	1.42663e-06	1.1384e-05	up	0
AT3G10500	NAC053	NAC domain containing protein 53	4233.56	1.06559	1.70469e-18	3.36371e-17	up	0		AT2G07721	0	0	21.3195	1.87878	0.00275959	0.00866186	up	0		AT3G20400	EMB2743	F-box associated ubiquitination effector family protein	24.6057	1.766	0.0108854	0.0307826	up	0
AT3G16020	0	F-box associated ubiquitination effector protein	114.303	1.63599	2.98847e-07	1.7303e-06	up	0		AT2G07728	0	0	52.4138	1.60908	0.000505176	0.00192974	up	0		AT4G32510	0	HCO3- transporter family	228.924	1.43612	6.11392e-09	7.61546e-08	up	0
AT4G15258	SNOR37-2	SNOR37-2; snoRNA	80.8509	1.1478	0.000604132	0.00197037	up	0		AT5G08725	0	#N/A	30.7222	1.32544	0.00901181	0.0243767	up	0		AT2G39920	0	HAD superfamily, subfamily IIIB acid phosphatase	87.9306	1.4878	7.82807e-05	0.000416026	up	0
AT1G18880	NPF2.9	Major facilitator superfamily protein	4117.16	1.11215	4.18183e-17	7.37705e-16	up	0		AT5G55930	OPT1	oligopeptide transporter 1	1824	1.13382	9.01129e-08	7.20959e-07	up	0		AT5G47250	0	LRR and NB-ARC domains-containing disease resistance protein	267.726	1.18003	9.8772e-07	8.16852e-06	up	0
AT1G12080	0	Vacuolar calcium-binding protein-related	7755.88	1.59485	2.91642e-16	4.74626e-15	up	0		AT3G27970	0	Exonuclease family protein	129.765	2.49952	1.40481e-14	2.74294e-13	up	0		AT3G62990	0	0	82.3031	1.41587	2.44541e-05	0.00014641	up	0
AT1G72416	0	Chaperone DnaJ-domain superfamily protein	671.224	2.00798	2.37984e-32	1.23984e-30	up	0		AT1G20750	0	RAD3-like DNA-binding helicase protein	11.0919	3.2017	0.0205419	0.0492617	up	0		AT2G40080	ELF4	Protein of unknown function (DUF1313)	75.3412	2.29355	7.9338e-10	1.13472e-08	up	0
AT3G16650	PRL2	Transducin/WD40 repeat-like superfamily protein	317.272	1.88687	3.04062e-17	5.43117e-16	up	0		AT3G26790	FUS3	AP2/B3-like transcriptional factor family protein	38.2533	2.77372	0.00729276	0.0202893	up	0		AT1G17460	TRFL3	TRF-like 3	874.577	2.29029	1.60452e-31	2.67208e-29	up	0
AT3G12720	ATY53	myb domain protein 67	71.3709	2.0022	0.0136454	0.0320262	up	0		AT1G71110	0	0	1605.48	1.14105	3.87278e-13	6.41825e-12	up	0		AT4G24340	0	Phosphorylase superfamily protein	742.17	2.4036	1.02392e-26	1.07774e-24	up	0
AT1G07313	0	#N/A	57.4156	1.35451	0.000714308	0.00228979	up	0		AT4G31640	REM5	transcriptional factor B3 family protein	4.35078	5.48989	0.00589437	0.0168558	up	0		AT5G60130	0	AP2/B3-like transcriptional factor family protein	18.8467	7.69848	2.79719e-08	3.0914e-07	up	0
AT2G35070	0	0	285.352	2.34723	1.26062e-08	8.94161e-08	up	0		AT2G35555	0	#N/A	14.9659	2.606	0.0140184	0.0355836	up	0		AT2G30540	GRXS9	Thioredoxin superfamily protein	459.987	1.26432	6.87206e-14	1.76439e-12	up	0
AT2G42330	STIPL2	GC-rich sequence DNA-binding factor-like protein with Tuftelin interacting domain	4690.23	1.03136	4.55351e-11	4.37465e-10	up	0		AT2G34600	TIFY 5B	jasmonate-zim-domain protein 7	370.592	1.41482	1.46033e-07	1.12535e-06	up	0		AT3G15650	0	alpha/beta-Hydrolases superfamily protein	89.7499	1.22946	0.00030416	0.00138671	up	0
AT3G07150	0	0	196.95	1.61426	1.39623e-09	1.12825e-08	up	0		AT2G45290	TKL-2	Transketolase	4403.46	1.12732	4.2294e-28	2.89691e-26	up	0		AT4G36820	0	Protein of unknown function (DUF607)	46.7898	1.38612	0.0116997	0.0327313	up	0
AT1G23730	BCA3	beta carbonic anhydrase 3	824.782	1.55204	1.84625e-06	9.47787e-06	up	0		AT3G13790	CWINV1	Glycosyl hydrolases family 32 protein	20709.1	1.01268	2.51293e-17	6.4978e-16	up	0		AT1G63080	0	Pentatricopeptide repeat (PPR) superfamily protein	900.899	1.10286	6.94197e-23	5.11476e-21	up	0
AT3G08810	0	Galactose oxidase/kelch repeat superfamily protein	20.3045	2.46732	0.00883575	0.0218566	up	0		AT1G11925	0	Stigma-specific Stig1 family protein	16.9706	4.93765	4.57555e-05	0.00022171	up	0		AT2G01610	0	Plant invertase/pectin methylesterase inhibitor superfamily protein	208.47	2.26213	5.76997e-08	6.00304e-07	up	0
AT4G03415	0	Protein phosphatase 2C family protein	10301.3	1.12074	7.48114e-37	4.91684e-35	up	0		AT5G06320	NHL3	NDR1/HIN1-like 3	6555.6	1.21885	1.1501e-09	1.22751e-08	up	0		AT1G05770	JAL2	Mannose-binding lectin superfamily protein	95.492	1.19583	0.000108789	0.000559811	up	0
AT2G07652	0	#N/A	109.297	2.60565	6.82051e-17	1.18124e-15	up	0		AT1G11210	0	Protein of unknown function (DUF761)	72.8122	1.41836	0.000324583	0.00129622	up	0		AT4G39320	0	microtubule-associated protein-related	319.029	1.80702	1.03163e-07	1.02926e-06	up	0
AT2G07654	0	#N/A	12.0575	3.36836	0.00102448	0.00317471	up	0		AT2G07684	0	0	20.7959	1.7501	0.00629809	0.0178734	up	0		AT4G25470	DREB1C	C-repeat/DRE binding factor 2	1310.42	2.68618	1.54678e-06	1.22622e-05	up	0
AT2G07659	0	#N/A	64.1146	1.31358	0.00118398	0.0036111	up	0		AT2G07689	0	NADH-Ubiquinone/plastoquinone (complex I) protein	138.607	1.20192	0.000160255	0.000689594	up	0		ATMG00480	YMF19	Plant mitochondrial ATPase, F0 complex, subunit 8 protein	261.066	2.09169	1.43938e-19	7.41464e-18	up	0
AT2G07658	0	#N/A	51.0167	1.41438	0.000432084	0.00145382	up	0		AT1G09140	SR30	SERINE-ARGININE PROTEIN 30	14659.4	1.08947	1.9857e-32	1.88707e-30	up	0		AT1G66080	0	0	253.17	1.38748	3.22929e-12	6.60917e-11	up	0
AT2G02350	SKIP3	SKP1 interacting partner 3	452.363	1.92655	8.21552e-21	1.95889e-19	up	0		AT3G28620	0	Zinc finger, C3HC4 type (RING finger) family protein	66.2962	1.29074	0.00227066	0.00729069	up	0		AT1G05510	OBAP1A	Protein of unknown function (DUF1264)	387.441	3.82854	0.0023537	0.00831075	up	0
AT3G49580	LSU1	response to low sulfur 1	239.178	3.45579	4.29921e-32	2.22621e-30	up	0		AT5G59220	SAG113	highly ABA-induced PP2C gene 1	2501.56	1.95347	9.13325e-31	7.42012e-29	up	0		AT1G80090	PV42B	Cystathionine beta-synthase (CBS) family protein	234.008	4.4172	0.00802861	0.0237739	up	0
AT4G23410	TET5	tetraspanin5	839.635	1.08659	5.63845e-11	5.37267e-10	up	0		AT1G72140	NPF5.12	Major facilitator superfamily protein	619.224	1.10833	3.03586e-06	1.86245e-05	up	0		AT1G06520	GPAT1	glycerol-3-phosphate acyltransferase 1	792.874	1.57915	1.18005e-09	1.648e-08	up	0
AT2G24735	0	0	7.50762	6.24281	0.00017392	0.000631882	up	0		AT4G36450	MPK14	mitogen-activated protein kinase 14	599.243	1.45971	1.60357e-12	2.4597e-11	up	0		AT4G12543	0	#N/A	75.6773	3.39621	1.01095e-06	8.34074e-06	up	0
AT5G42325	0	Transcription factor IIS protein	13.7266	2.49791	0.0187442	0.042245	up	0		AT4G12382	0	F-box family protein	138.524	1.11325	0.000983975	0.00350015	up	0		AT2G38240	ANS	2-oxoglutarate (2OG) and Fe(II)-dependent oxygenase superfamily protein	1193.33	2.28706	2.47876e-10	3.86585e-09	up	0
AT5G59990	0	CCT motif family protein	93.7778	1.1201	0.00402466	0.0108293	up	0		ATMG01140	ORF152B	0	15.0417	2.23589	0.00804013	0.0221058	up	0		AT2G41810	0	Protein of unknown function, DUF642	158.92	1.44934	0.000510019	0.00218706	up	0
AT3G22700	0	F-box and associated interaction domains-containing protein	73.6489	1.71569	0.000121938	0.000456079	up	0		AT3G05400	SUGTL5	Major facilitator superfamily protein	1688.01	1.12446	9.64553e-09	9.00693e-08	up	0		ATMG00130	ORF121A	0	67.3121	1.19675	0.000496993	0.0021395	up	0
AT5G43980	CRRSP56	plasmodesmata-located protein 1	207.644	1.68139	6.55597e-14	8.55179e-13	up	0		AT1G80120	0	Protein of unknown function (DUF567)	138.011	1.46537	9.10052e-07	6.09557e-06	up	0		AT1G15330	PV42A	Cystathionine beta-synthase (CBS) protein	631.341	1.79625	2.16927e-15	6.75334e-14	up	0
AT5G48720	XRI1	x-ray induced transcript 1	2060.14	1.07528	9.27812e-23	2.57656e-21	up	0		AT1G47510	IP5P11	inositol polyphosphate 5-phosphatase 11	411.121	1.77815	9.3865e-10	1.01231e-08	up	0		AT1G69572	0	other RNA	31.0808	2.15903	0.000625791	0.00261434	up	0
AT3G03870	0	0	6932	1.0983	1.53587e-28	6.44313e-27	up	0		AT3G48300	CYP71A23	cytochrome P450, family 71, subfamily A, polypeptide 23	98.3161	1.12178	0.00665416	0.018727	up	0		AT1G04533	0	#N/A	91.7007	4.69631	7.18399e-22	4.74651e-20	up	0
AT5G14345	ENODL21	early nodulin-like protein 21	3.2974	5.0536	0.0174682	0.0397042	up	0		AT3G07920	0	Translation initiation factor IF2/IF5	36.3533	2.49395	0.00859823	0.0234203	up	0		AT4G31370	FLA5	FASCICLIN-like arabinogalactan protein 5 precursor	141.361	2.77679	1.56586e-06	1.24054e-05	up	0
AT1G09950	RAS1	RESPONSE TO ABA AND SALT 1	71.387	2.16916	6.36482e-08	4.10526e-07	up	0		AT1G35330	0	RING/U-box superfamily protein	259.516	1.01285	0.00160806	0.00538615	up	0		AT3G14620	CYP72A8	cytochrome P450, family 72, subfamily A, polypeptide 8	5000.09	1.07046	2.20737e-16	7.84649e-15	up	0
AT1G06853	0	#N/A	6.7062	6.07743	0.00142645	0.00428286	up	0		AT4G02005	0	other RNA	500.662	1.35727	1.28225e-08	1.17352e-07	up	0		AT5G17760	0	P-loop containing nucleoside triphosphate hydrolases superfamily protein	1663.82	1.10775	1.69602e-16	6.11825e-15	up	0
AT1G68170	0	nodulin MtN21 /EamA-like transporter family protein	180.238	1.21225	0.000640391	0.00207548	up	0		AT5G04380	0	S-adenosyl-L-methionine-dependent methyltransferases superfamily protein	51.1209	2.67995	0.00151946	0.00513344	up	0		AT5G62520	SRO5	similar to RCD one 5	191.051	1.1444	0.000495818	0.00213557	up	0
AT4G25000	AMY1	alpha-amylase-like	547.246	3.61023	2.30994e-05	9.90603e-05	up	0		AT3G23510	0	Cyclopropane-fatty-acyl-phospholipid synthase	6181.71	1.39245	1.73818e-05	9.19957e-05	up	0		AT3G60966	0	RING/U-box superfamily protein	89.2045	2.59146	6.5289e-14	1.67983e-12	up	0
AT5G02810	APRR7	pseudo-response regulator 7	17112.8	1.34508	3.91475e-17	6.93455e-16	up	0		AT4G18720	0	Transcription factor IIS protein	9.83162	4.72134	0.00338094	0.0103438	up	0		AT5G44306	0	0	16.061	2.56775	0.000595737	0.00250212	up	0
AT5G21960	ERF016	Integrase-type DNA-binding superfamily protein	8.14756	6.36202	0.000122666	0.000458537	up	0		AT1G70440	SRO3	similar to RCD one 3	336.326	1.44702	0.000153537	0.000664792	up	0		AT2G07725	0	Ribosomal L5P family protein	491.497	1.10913	1.84388e-07	1.75468e-06	up	0
AT5G39110	0	RmlC-like cupins superfamily protein	122.973	2.55699	1.74333e-06	8.99097e-06	up	0		ATMG01320	NAD2B	NADH dehydrogenase 2B	183.28	1.26871	5.34542e-06	3.13162e-05	up	0		AT2G07722	0	0	88.9871	2.55268	9.33458e-15	2.6955e-13	up	0
ATMG00040	ORF315	ATP synthase subunit C family protein	283.124	2.05662	1.43647e-23	4.20794e-22	up	0		AT4G04450	WRKY42	WRKY family transcription factor	399.202	1.06609	6.70161e-07	4.62841e-06	up	0		AT2G07728	0	0	44.5481	1.71272	0.000100919	0.000522963	up	0
AT4G01335	0	0	530.614	2.50844	1.09397e-25	3.74375e-24	up	0		AT1G14360	UTR3	UDP-galactose transporter 3	4327.64	1.00865	1.7664e-27	1.16051e-25	up	0		AT5G08725	0	#N/A	19.0765	1.67162	0.0170771	0.0451712	up	0
ATMG01270	RPS7	mitochondrial ribosomal protein S7	102.361	2.11344	8.99555e-13	1.04664e-11	up	0		AT4G09030	AGP10	arabinogalactan protein 10	3624.62	1.37411	8.73539e-36	1.11926e-33	up	0		AT5G03875	0	#N/A	26.3207	2.0991	0.000626821	0.00261685	up	0
AT1G11100	0	SNF2 domain-containing protein / helicase domain-containing protein / zinc finger protein-related	759.906	1.19131	3.38059e-14	4.53197e-13	up	0		AT5G24160	SQE6	squalene monoxygenase 6	16805.3	1.1721	2.40913e-16	5.65585e-15	up	0		AT4G29340	PRO3	profilin 4	156.685	1.39387	0.000494479	0.00213094	up	0
AT2G07599	0	0	135.532	2.03493	7.47125e-13	8.76044e-12	up	0		AT5G27980	0	Seed maturation protein	3.6845	5.24837	0.0111891	0.0293657	up	0		AT5G66780	0	0	525.557	2.95362	0.000546955	0.0023225	up	0
AT1G30920	0	F-box family protein	29.2136	1.77372	0.0117754	0.0281502	up	0		AT3G46090	ZAT7	C2H2 and C2HC zinc fingers superfamily protein	82.246	2.84132	0.000158065	0.000681306	up	0		AT4G22170	0	F-box family protein with a domain of unknown function (DUF295)	54.6381	1.01229	0.0100542	0.0287802	up	0
AT5G45990	0	crooked neck protein, putative / cell cycle protein, putative	135.338	1.15202	5.34476e-06	2.55672e-05	up	0		AT2G44250	0	Protein of Unknown Function (DUF239)	6.14681	5.98269	0.0137929	0.0351081	up	0		AT1G71110	0	0	1564.21	1.07127	2.31669e-14	6.30067e-13	up	0
AT4G12400	HOP3	stress-inducible protein, putative	5641.78	2.76226	3.44389e-126	6.30527e-123	up	0		AT2G05630	ATG8D	Ubiquitin-like superfamily protein	1606.05	1.05736	1.62333e-27	1.06924e-25	up	0		AT2G05215	0	#N/A	492.945	1.01578	4.17964e-05	0.000236665	up	0
AT5G42580	CYP705A12	cytochrome P450, family 705, subfamily A, polypeptide 12	1758.55	2.16792	0.00120803	0.00367964	up	0		AT2G38530	LTP2	lipid transfer protein 2	33042.4	1.83762	1.11462e-08	1.03147e-07	up	0		AT2G35555	0	#N/A	14.3002	2.87467	0.00393097	0.0130055	up	0
AT5G15660	0	F-box and associated interaction domains-containing protein	3.48915	5.1382	0.012097	0.0287981	up	0		AT3G16050	PDX12	pyridoxine biosynthesis 1.2	1794.59	1.47671	8.57937e-29	6.12058e-27	up	0		AT2G34600	TIFY 5B	jasmonate-zim-domain protein 7	263.019	1.44037	1.03419e-11	1.97839e-10	up	0
AT2G21350	0	RNA-binding CRS1 / YhbY (CRM) domain protein	255.433	1.26058	1.20504e-08	8.58707e-08	up	0		AT4G25200	HSP23.6	mitochondrion-localized small heat shock protein 23.6	761.216	5.00396	1.70777e-101	2.1991e-98	up	0		AT4G06900	0	#N/A	3.92255	5.43269	0.00623804	0.0193203	up	0
AT5G25580	0	0	316.341	1.24631	1.5235e-12	1.72713e-11	up	0		AT5G49200	ZFWD4	WD-40 repeat family protein / zfwd4 protein (ZFWD4)	59.6792	2.53266	4.28712e-09	4.19652e-08	up	0		AT5G24660	LSU2	response to low sulfur 2	274.844	1.42872	2.45223e-05	0.000146747	up	0
AT2G20550	0	HSP40/DnaJ peptide-binding protein	1028.67	1.0986	3.88157e-11	3.7601e-10	up	0		AT5G60022	0	other RNA	79.4974	2.08956	1.46348e-09	1.54216e-08	up	0		AT5G28237	0	Pyridoxal-5'-phosphate-dependent enzyme family protein	4.72472	5.70218	0.00180257	0.00658964	up	0
AT1G49210	ATL76	RING/U-box superfamily protein	279.155	1.1677	0.000100547	0.000381913	up	0		AT5G15720	GLIP7	GDSL-motif lipase 7	113.985	1.18866	0.000859952	0.00310576	up	0		AT1G11925	0	Stigma-specific Stig1 family protein	8.66689	6.57693	0.000107202	0.000552343	up	0
AT4G08250	SCL26	GRAS family transcription factor	152.766	1.36823	1.03738e-05	4.72714e-05	up	0		AT3G54600	DJ1F	Class I glutamine amidotransferase-like superfamily protein	607.623	1.11776	0.00394129	0.0118483	up	0		AT2G06765	0	#N/A	25.8077	1.3779	0.014546	0.039424	up	0
AT1G60030	NAT7	nucleobase-ascorbate transporter 7	229.251	1.53882	8.25126e-12	8.67499e-11	up	0		AT4G04077	0	other RNA	4.5027	5.53678	0.00410832	0.0122916	up	0		AT5G06320	NHL3	NDR1/HIN1-like 3	5947.14	1.24715	5.49809e-07	4.7455e-06	up	0
AT1G53885	FLZ17	Protein of unknown function (DUF581)	457.937	1.36326	1.03686e-08	7.4696e-08	up	0		ATMG01150	ORF106G	0	16.1056	2.33798	0.0028854	0.00901828	up	0		AT1G11210	0	Protein of unknown function (DUF761)	304.18	3.16657	8.04624e-23	5.87496e-21	up	0
AT1G05400	0	0	231.296	1.33202	3.66768e-08	2.45201e-07	up	0		AT5G15500	0	Ankyrin repeat family protein	73.2089	1.20846	0.00316832	0.00976397	up	0		AT2G07689	0	NADH-Ubiquinone/plastoquinone (complex I) protein	150.598	1.54307	2.23661e-07	2.09157e-06	up	0
AT1G08033	0	#N/A	10.4349	3.41189	0.00184362	0.00539572	up	0		AT5G43730	0	Disease resistance protein (CC-NBS-LRR class) family	2249.69	1.00082	1.94084e-23	9.00622e-22	up	0		AT5G59220	SAG113	highly ABA-induced PP2C gene 1	2677.55	1.78725	4.08633e-18	1.79665e-16	up	0
AT5G10946	0	0	1442.21	1.01615	6.91129e-05	0.000270293	up	0		AT5G20430	MOB2B	Mob1/phocein family protein	22.809	1.851	0.00658185	0.0185438	up	0		AT1G72140	NPF5.12	Major facilitator superfamily protein	806.078	1.71633	1.84669e-09	2.5098e-08	up	0
AT1G01670	PUB56	RING/U-box superfamily protein	161.362	1.48322	2.59814e-07	1.52088e-06	up	0		AT3G22560	0	Acyl-CoA N-acyltransferases (NAT) superfamily protein	210.29	1.53169	1.62438e-06	1.04717e-05	up	0		AT4G36450	MPK14	mitogen-activated protein kinase 14	426.662	1.22505	1.00731e-15	3.26558e-14	up	0
AT2G37030	0	SAUR-like auxin-responsive protein family	385.445	2.00902	7.56358e-11	7.09366e-10	up	0		AT3G22565	0	#N/A	184.331	1.14428	0.000112948	0.000503002	up	0		ATMG01140	ORF152B	0	16.4624	3.02379	3.97592e-05	0.000226448	up	0
AT1G71280	RH55	DEA(D/H)-box RNA helicase family protein	120.71	1.3577	0.000106923	0.000404584	up	0		AT2G35550	BPC7	basic pentacysteine 7	249.504	1.43586	3.76645e-11	4.87443e-10	up	0		AT5G07455	0	#N/A	13.4778	1.93675	0.0100935	0.0288823	up	0
AT5G18540	0	0	447.016	1.4462	9.90699e-15	1.39449e-13	up	0		AT1G32710	0	Cytochrome c oxidase, subunit Vib family protein	9.87857	3.73207	0.00609572	0.0173565	up	0		AT1G80120	0	Protein of unknown function (DUF567)	211.186	1.62932	6.36165e-11	1.09081e-09	up	0
AT5G44210	ERF9	erf domain protein 9	737.955	1.00748	3.50145e-12	3.82074e-11	up	0		AT1G30220	INT2	inositol transporter 2	1023.4	1.51789	5.39568e-15	1.09937e-13	up	0		AT5G13490	AAC2	ADP/ATP carrier 2	4141.47	1.06987	1.11158e-18	5.12844e-17	up	0
AT5G06510	NFYA10	nuclear factor Y, subunit A10	48.068	1.38984	0.0139153	0.0325673	up	0		AT3G08840	0	D-alanine--D-alanine ligase family	5047.07	1.13664	1.45391e-42	2.99552e-40	up	0		AT1G47510	IP5P11	inositol polyphosphate 5-phosphatase 11	204.673	1.53626	0.000498684	0.00214488	up	0
AT4G31380	FLP1	FPF1-like protein 1	986.122	2.77105	1.24454e-48	1.40529e-46	up	0		AT1G52720	0	0	1815.47	1.16422	1.92927e-26	1.16909e-24	up	0		AT1G16160	WAKL5	wall associated kinase-like 5	169.12	1.11933	8.33266e-07	6.9694e-06	up	0
AT2G28040	0	Eukaryotic aspartyl protease family protein	212.138	1.65792	2.66208e-07	1.55609e-06	up	0		AT3G08970	ERDJ3A	DNAJ heat shock N-terminal domain-containing protein	1355.02	2.46573	5.46008e-65	2.45834e-62	up	0		AT4G33467	0	0	191.34	2.78907	6.46719e-19	3.06517e-17	up	0
AT5G43570	0	Serine protease inhibitor, potato inhibitor I-type family protein	576.74	1.40008	7.27743e-05	0.000283273	up	0		AT1G04470	0	Protein of unknown function (DUF810)	5.3978	5.80105	0.00181782	0.00599811	up	0		AT3G07920	0	Translation initiation factor IF2/IF5	21.4602	1.84681	0.0120812	0.0336734	up	0
AT1G16850	0	0	441.335	1.06898	2.38512e-09	1.87302e-08	up	0		AT5G61890	ERF114	Integrase-type DNA-binding superfamily protein	180.678	1.81197	1.70917e-07	1.29962e-06	up	0		AT1G44740	0	0	76.9174	1.21946	0.0113754	0.0319917	up	0
AT5G18840	0	Major facilitator superfamily protein	37.2656	1.46692	0.0094761	0.0232387	up	0		AT1G31290	AGO3	ARGONAUTE 3	1333.89	1.24085	1.15367e-33	1.22776e-31	up	0		AT1G35330	0	RING/U-box superfamily protein	216.861	1.08627	4.6486e-05	0.000260729	up	0
ATMG00960	CCB203	Cytochrome C assembly protein	111.104	1.7431	5.83417e-06	2.77597e-05	up	0		ATMG00150	ORF116	0	45.0203	2.26107	0.000123925	0.000547064	up	0		AT4G02005	0	other RNA	628.967	1.34504	5.02728e-17	1.9433e-15	up	0
AT2G30770	CYP71A13	cytochrome P450, family 71, subfamily A, polypeptide 13	183.002	1.86125	0.00104756	0.00323469	up	0		AT2G08340	0	#N/A	677.353	1.02992	1.07756e-06	7.14509e-06	up	0		AT5G04380	0	S-adenosyl-L-methionine-dependent methyltransferases superfamily protein	79.339	3.28558	3.33945e-13	7.7848e-12	up	0
AT5G54740	SESA5	seed storage albumin 5	79.1433	4.88657	0.00530056	0.0138651	up	0		AT3G10985	SAG20	senescence associated gene 20	33480	1.11485	3.52118e-21	1.33164e-19	up	0		AT5G62490	HVA22B	HVA22 homologue B	708.475	2.64956	0.0021653	0.00772973	up	0
AT2G34490	CYP710A2	cytochrome P450, family 710, subfamily A, polypeptide 2	2181.82	1.55631	9.29499e-17	1.58727e-15	up	0		AT3G54780	0	Zinc finger (C3HC4-type RING finger) family protein	228.831	1.16173	1.16613e-07	9.15067e-07	up	0		AT3G23510	0	Cyclopropane-fatty-acyl-phospholipid synthase	3254.56	1.61678	2.03364e-09	2.74271e-08	up	0
AT1G49230	ATL78	RING/U-box superfamily protein	39.0255	2.21852	0.00140045	0.00421171	up	0		AT3G56780	0	FBD, F-box and Leucine Rich Repeat domains containing protein	34.4791	3.29811	5.98462e-05	0.000283011	up	0		ATMG01320	NAD2B	NADH dehydrogenase 2B	185.985	1.64229	1.56868e-09	2.15242e-08	up	0
AT1G05397	0	#N/A	50.8485	1.26278	0.0014361	0.0043093	up	0		AT1G43780	SCPL44	serine carboxypeptidase-like 44	74.7992	1.53462	0.0178317	0.0437202	up	0		AT2G42060	0	Cysteine/Histidine-rich C1 domain family protein	65.6391	1.04347	0.00861985	0.0252327	up	0
AT1G55240	0	Family of unknown function (DUF716)	517.067	1.94499	0.0126283	0.0298936	up	0		ATMG01360	COX1	cytochrome oxidase	1015.22	1.30885	1.44141e-10	1.74119e-09	up	0		AT4G09030	AGP10	arabinogalactan protein 10	3849.97	1.36348	7.07825e-26	6.91167e-24	up	0
AT2G18470	PERK4	roline-rich extensin-like receptor kinase 4	24.553	2.73236	0.00944655	0.0231751	up	0		AT5G24780	VSP1	vegetative storage protein 1	442.519	1.13085	0.00850253	0.0232161	up	0		AT3G01795	0	#N/A	30.8658	2.21646	0.00165391	0.00611792	up	0
AT3G20400	EMB2743	F-box associated ubiquitination effector family protein	16.4077	2.29577	0.00809519	0.0202554	up	0		AT1G16770	0	0	137.309	1.18806	0.000147758	0.000641928	up	0		AT5G24160	SQE6	squalene monoxygenase 6	5919.11	1.7028	3.91556e-16	1.34658e-14	up	0
AT2G24680	0	transcriptional factor B3 family protein	91.9379	1.34047	0.00088558	0.00278176	up	0		AT1G12211	0	0	30.4489	3.42451	0.00116477	0.00405702	up	0		AT3G46090	ZAT7	C2H2 and C2HC zinc fingers superfamily protein	45.9404	1.85473	0.0134977	0.0369827	up	0
AT5G65530	0	Protein kinase superfamily protein	1654.24	1.14002	8.82977e-21	2.09754e-19	up	0		AT5G06865	0	other RNA	1949.99	1.55142	0.00223926	0.00720334	up	0		AT2G31590	0	0	22.8006	1.46125	0.0161146	0.0430051	up	0
AT2G08470	0	#N/A	14.1482	6.17459	0.00213047	0.00615372	up	0		AT2G02030	0	F-box family protein	65.251	1.87974	0.000372919	0.00146718	up	0		AT5G11410	0	Protein kinase superfamily protein	168.546	1.40776	1.85122e-05	0.000113893	up	0
AT1G72270	0	0	19.5313	3.04999	0.000614403	0.00199878	up	0		AT1G71250	0	GDSL-like Lipase/Acylhydrolase superfamily protein	316.148	1.49391	0.00305457	0.00947432	up	0		AT3G19550	0	0	31.1507	2.61752	0.00441135	0.0143681	up	0
AT5G59670	0	Leucine-rich repeat protein kinase family protein	46.6625	1.9476	0.000445377	0.00149462	up	0		AT1G67265	DVL3	ROTUNDIFOLIA like 21	291.018	3.21182	4.62014e-29	3.37074e-27	up	0		AT3G16050	PDX12	pyridoxine biosynthesis 1.2	1661.41	1.29574	1.26996e-22	9.00231e-21	up	0
AT5G43820	0	Pentatricopeptide repeat (PPR) superfamily protein	387.831	1.17186	3.89434e-11	3.77105e-10	up	0		AT3G28330	0	F-box family protein-related	29.7679	3.86464	1.96921e-06	1.24975e-05	up	0		AT4G25200	HSP23.6	mitochondrion-localized small heat shock protein 23.6	291.62	2.33829	0.000199036	0.000955453	up	0
AT5G47250	0	LRR and NB-ARC domains-containing disease resistance protein	255.586	1.1912	1.40195e-07	8.55793e-07	up	0		AT5G19810	0	Proline-rich extensin-like family protein	40.9834	2.45175	5.85934e-07	4.08173e-06	up	0		AT5G49200	ZFWD4	WD-40 repeat family protein / zfwd4 protein (ZFWD4)	33.1017	1.29596	0.0158332	0.0423786	up	0
AT4G09300	0	LisH and RanBPM domains containing protein	86.2008	1.18514	0.000766472	0.00243961	up	0		AT1G06970	CHX14	cation/hydrogen exchanger 14	55.9375	3.05752	3.95559e-10	4.4937e-09	up	0		AT5G60022	0	other RNA	77.7754	1.12253	0.00113536	0.00440907	up	0
AT3G62990	0	0	83.4704	1.76808	3.03295e-07	1.75368e-06	up	0		AT3G11020	DREB2B	DRE/CRT-binding protein 2B	180.208	1.03313	0.000237758	0.000979912	up	0		AT5G15720	GLIP7	GDSL-motif lipase 7	159.481	1.24528	0.000372963	0.00166328	up	0
AT5G43300	GDPD3	PLC-like phosphodiesterases superfamily protein	84.9733	1.42674	0.000693227	0.00222862	up	0		ATMG00180	CCB452	cytochrome C biogenesis 452	553.946	1.31936	1.19151e-07	9.33847e-07	up	0		AT3G54600	DJ1F	Class I glutamine amidotransferase-like superfamily protein	480.775	1.02124	4.3813e-05	0.000247105	up	0
AT2G40080	ELF4	Protein of unknown function (DUF1313)	50.1985	1.69037	0.00472791	0.0125308	up	0		AT4G06305	0	#N/A	25.9864	1.62781	0.0173349	0.0426401	up	0		AT5G45475	0	0	88.22	1.6564	8.09325e-06	5.41793e-05	up	0
ATMG00550	ORF160	0	15.9082	3.01637	0.00136404	0.0041075	up	0		AT3G10930	0	0	524.043	2.13682	2.86189e-10	3.31259e-09	up	0		ATMG01150	ORF106G	0	19.3408	2.18716	0.00076776	0.0031107	up	0
AT1G17460	TRFL3	TRF-like 3	1094.96	2.64057	2.69433e-87	1.2116e-84	up	0		AT2G28850	CYP710A3	cytochrome P450, family 710, subfamily A, polypeptide 3	14.714	7.24836	2.23751e-06	1.40411e-05	up	0		AT3G08700	UBC12	ubiquitin-conjugating enzyme 12	454.244	1.28638	4.69452e-13	1.0727e-11	up	0
AT4G24340	0	Phosphorylase superfamily protein	626.602	2.10469	2.31721e-09	1.82249e-08	up	0		AT3G45970	EXLA1	expansin-like A1	4396.08	2.30646	6.09071e-31	5.10945e-29	up	0		AT5G20430	MOB2B	Mob1/phocein family protein	10.6621	6.87609	5.92638e-06	4.09009e-05	up	0
AT5G60130	0	AP2/B3-like transcriptional factor family protein	26.359	2.44657	0.00766352	0.0192882	up	0		AT3G04510	LSH2	Protein of unknown function (DUF640)	164.599	1.40893	1.38159e-05	7.43605e-05	up	0		AT3G22560	0	Acyl-CoA N-acyltransferases (NAT) superfamily protein	95.9827	1.27217	0.000106768	0.000550225	up	0
AT2G30540	GRXS9	Thioredoxin superfamily protein	671.22	1.26386	1.09416e-06	5.81132e-06	up	0		AT4G25980	PER43	Peroxidase superfamily protein	35.5699	1.23761	0.0172589	0.0424665	up	0		AT2G35550	BPC7	basic pentacysteine 7	241.773	1.37343	7.28853e-10	1.05171e-08	up	0
AT2G28490	0	RmlC-like cupins superfamily protein	1133.11	2.84321	0.000808318	0.00255977	up	0		AT1G07135	0	glycine-rich protein	957.627	2.06195	0.000124593	0.000549636	up	0		AT1G32710	0	Cytochrome c oxidase, subunit Vib family protein	23.0006	4.18729	0.000419765	0.0018446	up	0
AT1G05937	0	#N/A	19.239	2.19415	0.00881437	0.02181	up	0		AT4G33985	0	Protein of unknown function (DUF1685)	171.016	1.37576	7.21591e-06	4.10784e-05	up	0		AT1G30220	INT2	inositol transporter 2	507.007	1.21425	3.8854e-06	2.80658e-05	up	0
AT1G63080	0	Pentatricopeptide repeat (PPR) superfamily protein	1024.68	1.35945	5.29415e-21	1.27657e-19	up	0		AT1G30070	0	SGS domain-containing protein	2039.96	1.44605	1.08883e-41	2.09268e-39	up	0		AT3G08840	0	D-alanine--D-alanine ligase family	4770.62	1.04732	5.58796e-62	4.11714e-59	up	0
AT1G11591	0	#N/A	8.24554	6.37835	9.40213e-05	0.000358945	up	0		AT5G28646	WVD2	TPX2 (targeting protein for Xklp2) protein family	67.8435	1.171	0.0042036	0.012545	up	0		AT4G27150	AT2S2	seed storage albumin 2	149.919	5.37027	4.24002e-12	8.55534e-11	up	0
AT3G58390	PEL2	Eukaryotic release factor 1 (eRF1) family protein	33.7898	1.42586	0.0187897	0.0423325	up	0		AT3G53960	NPF5.7	Major facilitator superfamily protein	1725.18	1.08873	1.25222e-18	3.68567e-17	up	0		AT5G63350	0	0	897.785	1.17815	1.88703e-07	1.79364e-06	up	0
AT3G04615	0	#N/A	189.206	3.51571	2.7878e-07	1.62365e-06	up	0		AT5G55020	ATMYB120	myb domain protein 120	242.176	5.30154	1.86912e-61	7.52147e-59	up	0		AT1G52720	0	0	1461.27	1.1008	8.63544e-12	1.66902e-10	up	0
AT2G01610	0	Plant invertase/pectin methylesterase inhibitor superfamily protein	200.249	1.84079	7.59499e-08	4.83424e-07	up	0		AT3G25080	0	Protein of unknown function (DUF626)	21.2237	4.2702	6.16951e-06	3.56975e-05	up	0		AT3G08970	ERDJ3A	DNAJ heat shock N-terminal domain-containing protein	807.385	1.68011	9.67462e-24	7.78903e-22	up	0
AT1G27030	0	0	5179.98	1.83314	3.96024e-39	2.93379e-37	up	0		AT5G10000	FD4	ferredoxin 4	12.8609	3.50276	0.0114479	0.0299289	up	0		AT5G61890	ERF114	Integrase-type DNA-binding superfamily protein	179.568	2.71846	1.17635e-07	1.1622e-06	up	0
AT5G02210	0	GCK domain-containing protein	13.4518	7.08338	2.60183e-06	1.30791e-05	up	0		AT1G61340	0	F-box family protein	471.855	1.26394	0.00235429	0.00752543	up	0		AT1G31290	AGO3	ARGONAUTE 3	1087.53	1.10406	1.83575e-17	7.48898e-16	up	0
AT3G16160	TCX8	Tesmin/TSO1-like CXC domain-containing protein	17.7412	2.63675	0.00550153	0.0143454	up	0		AT1G69630	FBL13	F-box/RNI-like superfamily protein	28.1742	1.78818	0.00826215	0.0226414	up	0		AT3G10985	SAG20	senescence associated gene 20	37470.3	1.13253	1.38282e-15	4.41811e-14	up	0
AT1G05770	JAL2	Mannose-binding lectin superfamily protein	144.079	1.38928	1.05727e-05	4.80665e-05	up	0		AT2G07835	0	0	129.498	1.15	0.00236019	0.00754021	up	0		AT3G54780	0	Zinc finger (C3HC4-type RING finger) family protein	243.093	1.61919	4.55888e-14	1.19962e-12	up	0
AT4G39320	0	microtubule-associated protein-related	188.746	1.14617	0.00363031	0.0098813	up	0		AT5G12110	0	Glutathione S-transferase, C-terminal-like;Translation elongation factor EF1B/ribosomal protein S6	6259.83	3.25335	0	0	up	0		AT1G19210	ERF017	Integrase-type DNA-binding superfamily protein	35.3259	3.64497	1.10075e-05	7.158e-05	up	0
AT4G25470	DREB1C	C-repeat/DRE binding factor 2	334.844	2.00045	0.000110637	0.000417281	up	0		AT1G08290	WIP3	WIP domain protein 3	67.5606	1.35737	0.00492174	0.0144072	up	0		AT3G56780	0	FBD, F-box and Leucine Rich Repeat domains containing protein	33.3331	3.03032	2.40174e-07	2.22468e-06	up	0
ATMG00480	YMF19	Plant mitochondrial ATPase, F0 complex, subunit 8 protein	365.706	2.49799	6.92155e-38	4.85931e-36	up	0		AT2G32920	PDIL2-3	PDI-like 2-3	8353.58	1.01595	8.23103e-13	1.30611e-11	up	0		ATMG01360	COX1	cytochrome oxidase	1001.76	1.33981	2.40258e-28	2.99571e-26	up	0
AT2G32660	AtRLP22	receptor like protein 22	932.627	1.13921	7.32074e-10	6.11222e-09	up	0		AT1G07440	0	NAD(P)-binding Rossmann-fold superfamily protein	3994.85	1.54719	7.97208e-06	4.49558e-05	up	0		AT1G16770	0	0	148.376	1.46996	1.07484e-08	1.28358e-07	up	0
AT1G66080	0	0	249.008	1.22717	2.84243e-08	1.92897e-07	up	0		AT4G37060	PLP5	PATATIN-like protein 5	9.41023	6.60253	9.90692e-05	0.00044707	up	0		AT3G51810	EM1	Stress induced protein	1391.74	5.81113	5.05113e-08	5.31889e-07	up	0
AT1G05510	OBAP1A	Protein of unknown function (DUF1264)	202.759	3.81462	1.17116e-11	1.21388e-10	up	0		AT3G02435	0	#N/A	32.6952	1.92005	0.000430631	0.0016705	up	0		AT1G71250	0	GDSL-like Lipase/Acylhydrolase superfamily protein	445.836	2.59618	0.00853859	0.0250431	up	0
AT1G06520	GPAT1	glycerol-3-phosphate acyltransferase 1	853.816	1.69937	4.20131e-20	9.40505e-19	up	0		AT2G08760	0	#N/A	40.6169	1.51828	0.0149945	0.037675	up	0		AT1G67265	DVL3	ROTUNDIFOLIA like 21	666.607	2.31733	3.39227e-13	7.89279e-12	up	0
AT4G12543	0	#N/A	54.7073	3.00118	2.59331e-07	1.51901e-06	up	0		AT1G77530	0	O-methyltransferase family protein	461.845	1.95701	4.8843e-08	4.0841e-07	up	0		AT3G28330	0	F-box family protein-related	26.672	3.75694	0.000136924	0.000685577	up	0
AT2G38240	ANS	2-oxoglutarate (2OG) and Fe(II)-dependent oxygenase superfamily protein	1924.94	2.69552	0.00263337	0.00744031	up	0		AT1G48700	0	2-oxoglutarate (2OG) and Fe(II)-dependent oxygenase superfamily protein	46.38	1.26809	0.00437909	0.013011	up	0		AT5G19810	0	Proline-rich extensin-like family protein	66.0399	2.16843	1.15015e-06	9.36843e-06	up	0
ATMG00130	ORF121A	0	101.256	1.98665	7.29233e-10	6.09247e-09	up	0		AT1G66860	0	Class I glutamine amidotransferase-like superfamily protein	64.8256	4.10352	1.51468e-07	1.16341e-06	up	0		AT1G06970	CHX14	cation/hydrogen exchanger 14	42.3106	2.37699	1.0747e-05	7.00919e-05	up	0
AT1G69572	0	other RNA	42.5145	2.70756	0.00158534	0.00471791	up	0		AT1G59860	HSP17.6A	HSP20-like chaperones superfamily protein	288.35	2.82849	4.52945e-36	5.98212e-34	up	0		AT3G11020	DREB2B	DRE/CRT-binding protein 2B	211.129	1.66997	8.02848e-11	1.35371e-09	up	0
AT3G03535	0	#N/A	549.416	1.34852	1.71634e-10	1.54851e-09	up	0		AT5G59720	HSP18.1	heat shock protein 18.2	301.306	2.24406	7.65393e-22	3.05138e-20	up	0		ATMG00180	CCB452	cytochrome C biogenesis 452	512.532	1.07172	4.9885e-06	3.50044e-05	up	0
AT1G20620	CAT3	catalase 3	521646	1.22743	7.2238e-38	5.04524e-36	up	0		AT3G08860	PYD4	PYRIMIDINE 4	2506.19	1.40634	1.46322e-08	1.33205e-07	up	0		AT4G06305	0	#N/A	37.3487	1.38007	0.00524619	0.0166693	up	0
AT1G04533	0	#N/A	61.0961	5.2134	5.16636e-16	8.2251e-15	up	0		AT1G08803	0	#N/A	8.9845	6.53136	0.00849127	0.0231878	up	0		AT3G10930	0	0	558.374	2.48834	1.58454e-09	2.1705e-08	up	0
AT1G09103	0	#N/A	31.4529	1.91546	0.00918811	0.0226321	up	0		AT3G16330	0	0	754.701	2.12441	1.48557e-27	9.86066e-26	up	0		AT5G46130	0	Protein of unknown function (DUF295)	14.6991	3.7357	0.00362346	0.0121368	up	0
AT4G31370	FLA5	FASCICLIN-like arabinogalactan protein 5 precursor	201.721	2.94503	1.79811e-21	4.49649e-20	up	0		AT1G54050	HSP17.4B	HSP20-like chaperones superfamily protein	412.321	2.04869	5.61582e-22	2.28483e-20	up	0		AT2G28850	CYP710A3	cytochrome P450, family 710, subfamily A, polypeptide 3	6.74819	4.37041	0.00480933	0.0154715	up	0
AT4G29370	0	Galactose oxidase/kelch repeat superfamily protein	110.804	1.38263	9.88026e-06	4.5183e-05	up	0		ATMG00810	ORF240B	DNA/RNA polymerases superfamily protein	66.2177	1.40295	0.00246315	0.00782966	up	0		AT3G45970	EXLA1	expansin-like A1	3370.34	2.04302	5.76184e-44	2.45778e-41	up	0
ATMG00760	ORF109B	0	5.67563	3.20664	0.0218908	0.0483004	up	0		AT5G18340	PUB48	ARM repeat superfamily protein	567.727	2.13697	5.63641e-29	4.07753e-27	up	0		AT1G44120	0	Armadillo/beta-catenin-like repeat ; C2 calcium/lipid-binding domain (CaLB) protein	48.3287	1.76915	0.00931744	0.0269439	up	0
AT5G18930	SAMDC4	Adenosylmethionine decarboxylase family protein	458.058	1.43583	3.21775e-07	1.85134e-06	up	0		AT1G15520	ABCG40	pleiotropic drug resistance 12	385.586	1.03518	0.00225561	0.00725024	up	0		AT1G07135	0	glycine-rich protein	1197.56	2.0566	0.00219843	0.00782958	up	0
AT5G57910	0	0	3297.5	1.13635	6.38902e-40	4.91782e-38	up	0		AT2G08485	0	#N/A	12.4804	3.72463	0.000479228	0.00183853	up	0		AT4G26670	TIM22-2	Mitochondrial import inner membrane translocase subunit Tim17/Tim22/Tim23 family protein	1404.84	1.05322	1.85698e-19	9.44576e-18	up	0
AT2G24840	AGL61	AGAMOUS-like 61	3.70136	5.21917	0.0201296	0.0449326	up	0		AT2G41451	0	0	14.4384	3.22968	0.0141906	0.0359603	up	0		AT4G33985	0	Protein of unknown function (DUF1685)	165.832	1.68494	1.18103e-12	2.56389e-11	up	0
AT3G60966	0	RING/U-box superfamily protein	104.746	2.53904	2.27177e-08	1.55488e-07	up	0		ATMG00410	ATP6-1	ATPase subunit 6-1	229.109	1.39491	7.76784e-06	4.39001e-05	up	0		AT1G30070	0	SGS domain-containing protein	1424.56	1.05904	9.35394e-11	1.56096e-09	up	0
ATMG00650	NAD4L	NADH dehydrogenase subunit 4L	390.282	1.44167	1.15832e-15	1.77785e-14	up	0		AT1G65120	0	Ubiquitin carboxyl-terminal hydrolase-related protein	366.941	1.0197	2.51156e-10	2.93213e-09	up	0		AT5G28646	WVD2	TPX2 (targeting protein for Xklp2) protein family	51.9419	1.79969	0.0010472	0.00411401	up	0
AT2G07727	0	Di-haem cytochrome, transmembrane;Cytochrome b/b6, C-terminal	904.25	1.38503	1.31874e-18	2.63051e-17	up	0		AT1G48470	GLN1-5	glutamine synthetase 1;5	137.636	1.8999	0.0118166	0.0307708	up	0		AT5G66631	0	Tetratricopeptide repeat (TPR)-like superfamily protein	304.985	1.09205	1.18813e-08	1.40712e-07	up	0
AT2G07725	0	Ribosomal L5P family protein	654.329	1.51131	9.34391e-14	1.20778e-12	up	0		AT4G19400	0	Profilin family protein	168.574	1.46251	1.34352e-06	8.78419e-06	up	0		AT5G55020	ATMYB120	myb domain protein 120	306.336	3.7662	1.54786e-30	2.39711e-28	up	0
AT2G07724	0	0	43.4303	1.36563	0.0146072	0.0340282	up	0		AT1G61440	0	S-locus lectin protein kinase family protein	178.571	2.39018	4.55999e-10	5.13054e-09	up	0		AT5G10000	FD4	ferredoxin 4	27.8981	2.61002	0.00781782	0.0232659	up	0
AT2G07722	0	0	129.706	3.15828	3.76138e-25	1.24563e-23	up	0		AT3G10450	SCPL7	serine carboxypeptidase-like 7	9338.98	1.36098	4.71778e-67	2.29249e-64	up	0		AT2G42395	0	0	74.9573	1.53956	2.77926e-05	0.000164176	up	0
AT2G07728	0	0	63.1784	2.13046	2.66084e-06	1.336e-05	up	0		AT2G23530	0	Zinc-finger domain of monoamine-oxidase A repressor R1	114.703	1.04962	0.00639254	0.0180996	up	0		AT1G61340	0	F-box family protein	479.047	2.02785	3.45004e-07	3.10868e-06	up	0
AT1G14930	0	Polyketide cyclase/dehydrase and lipid transport superfamily protein	86.0256	2.25319	3.65738e-09	2.79755e-08	up	0		AT5G42370	0	Calcineurin-like metallo-phosphoesterase superfamily protein	736.601	1.22997	3.26037e-19	1.0141e-17	up	0		AT2G07835	0	0	117.513	1.28661	2.95457e-05	0.000173646	up	0
AT3G27970	0	Exonuclease family protein	86.1929	1.12569	0.00356153	0.00971781	up	0		AT1G51402	0	0	444.251	1.08085	0.00774438	0.0213909	up	0		AT5G12110	0	Glutathione S-transferase, C-terminal-like;Translation elongation factor EF1B/ribosomal protein S6	4308.05	2.87437	1.34718e-50	6.87378e-48	up	0
AT5G39860	PRE1	basic helix-loop-helix (bHLH) DNA-binding family protein	224.003	1.67373	1.95043e-07	1.16453e-06	up	0		AT5G43390	0	Uncharacterised conserved protein UCP015417, vWA	16.499	2.25413	0.0107588	0.0283986	up	0		AT2G36270	ABI5	Basic-leucine zipper (bZIP) transcription factor family protein	879.203	2.23079	4.82176e-19	2.32151e-17	up	0
AT4G29340	PRO3	profilin 4	172.958	1.33726	0.00181715	0.00532738	up	0		AT3G05650	AtRLP32	receptor like protein 32	194.15	1.60958	7.37051e-06	4.18844e-05	up	0		AT1G08290	WIP3	WIP domain protein 3	84.858	1.98868	1.19906e-09	1.67167e-08	up	0
AT3G26790	FUS3	AP2/B3-like transcriptional factor family protein	36.0028	4.52375	1.84036e-05	8.03615e-05	up	0		AT3G13470	CPN60B2	TCP-1/cpn60 chaperonin family protein	18188.7	1.78552	7.33252e-101	8.99247e-98	up	0		AT1G07440	0	NAD(P)-binding Rossmann-fold superfamily protein	5247.48	1.22998	5.06392e-24	4.21658e-22	up	0
AT4G22170	0	F-box family protein with a domain of unknown function (DUF295)	87.3834	1.58565	0.000319664	0.00110471	up	0		AT3G26840	0	Esterase/lipase/thioesterase family protein	866.446	1.31074	2.76856e-05	0.000139972	up	0		AT2G18620	0	Terpenoid synthases superfamily protein	57.8933	1.60269	0.000700367	0.00287891	up	0
AT2G05215	0	#N/A	791.942	1.62464	2.24248e-13	2.7808e-12	up	0		AT4G27670	HSP21	heat shock protein 21	15.0236	7.27537	4.32469e-07	3.08015e-06	up	0		AT4G37060	PLP5	PATATIN-like protein 5	11.5984	3.84296	0.00355444	0.0119368	up	0
AT2G35555	0	#N/A	8.24554	6.37835	9.40213e-05	0.000358945	up	0		AT5G28540	MED37A	heat shock protein 70 (Hsp 70) family protein	38438.3	1.09732	3.09079e-24	1.54389e-22	up	0		AT1G77530	0	O-methyltransferase family protein	396.391	2.44713	7.70361e-13	1.72314e-11	up	0
AT1G27420	0	Galactose oxidase/kelch repeat superfamily protein	1079.69	1.23398	4.15564e-10	3.58403e-09	up	0		AT3G49630	0	2-oxoglutarate (2OG) and Fe(II)-dependent oxygenase superfamily protein	159.961	1.01817	0.00104572	0.00369481	up	0		AT4G28250	EXPB3	expansin B3	1245.65	1.51185	8.58012e-06	5.70928e-05	up	0
AT2G34600	TIFY 5B	jasmonate-zim-domain protein 7	234.712	1.10464	0.000117993	0.000442553	up	0		AT5G60140	0	AP2/B3-like transcriptional factor family protein	39.4503	2.28592	0.000131631	0.000578208	up	0		AT1G59860	HSP17.6A	HSP20-like chaperones superfamily protein	202.468	2.4477	3.48174e-06	2.54525e-05	up	0
AT1G17710	0	Pyridoxal phosphate phosphatase-related protein	116.895	1.32267	0.000334304	0.00115065	up	0		AT3G24500	MBF1C	multiprotein bridging factor 1C	4013.58	2.68957	4.33146e-111	6.56191e-108	up	0		AT5G59720	HSP18.1	heat shock protein 18.2	173.385	1.62643	3.4981e-14	9.32595e-13	up	0
AT5G24660	LSU2	response to low sulfur 2	265.519	1.06768	4.55932e-06	2.20666e-05	up	0		AT2G30660	0	ATP-dependent caseinolytic (Clp) protease/crotonase family protein	8.08136	3.85436	0.00894342	0.0242171	up	0		AT5G02705	0	#N/A	23.7338	1.77507	0.00583987	0.0182671	up	0
AT1G11925	0	Stigma-specific Stig1 family protein	18.4459	2.84458	0.0221401	0.0487665	up	0		AT1G04980	PDIL2-2	PDI-like 2-2	1857.94	1.4988	6.34601e-35	7.49703e-33	up	0		AT3G16330	0	0	331.566	1.19298	4.19553e-07	3.71621e-06	up	0
AT1G63570	0	Receptor-like protein kinase-related family protein	9.59715	2.77485	0.0123191	0.0292672	up	0		AT3G26460	0	Polyketide cyclase/dehydrase and lipid transport superfamily protein	241.651	1.58953	0.000605005	0.00226571	up	0		AT3G30725	GDU6	glutamine dumper 6	7.78167	6.42176	6.31854e-05	0.000343689	up	0
AT2G06765	0	#N/A	24.1743	1.43694	0.0125954	0.0298379	up	0		AT3G09455	OST4C	#N/A	363.901	1.32925	8.60084e-09	8.08122e-08	up	0		AT5G16190	ATCSLA11	cellulose synthase like A11	246.874	1.17357	1.53759e-07	1.48235e-06	up	0
AT1G11210	0	Protein of unknown function (DUF761)	635.255	4.13852	3.89751e-42	3.40959e-40	up	0		AT3G25760	AOC1	allene oxide cyclase 1	2168.95	1.22858	0.00295616	0.00921596	up	0		AT1G09447	0	#N/A	23.6455	2.041	0.000373093	0.00166356	up	0
AT2G07681	0	Cytochrome C assembly protein	106.441	1.14051	0.000261724	0.000920107	up	0		AT2G38340	DREB2E	Integrase-type DNA-binding superfamily protein	130.188	1.6868	1.056e-07	8.3475e-07	up	0		AT1G09993	0	#N/A	33.8756	1.59201	0.000638883	0.00266132	up	0
AT2G07684	0	0	24.6047	1.63765	0.00354724	0.00968399	up	0		ATMG00400	ORF157	0	42.0372	1.07359	0.0192394	0.0466301	up	0		AT1G54050	HSP17.4B	HSP20-like chaperones superfamily protein	265.004	2.03953	1.06559e-15	3.44075e-14	up	0
AT2G07687	0	Cytochrome c oxidase, subunit III	223.484	1.32425	2.01558e-08	1.39179e-07	up	0		AT2G05580	0	Glycine-rich protein family	98.568	3.67178	2.88788e-09	2.89395e-08	up	0		AT4G12490	0	Bifunctional inhibitor/lipid-transfer protein/seed storage 2S albumin superfamily protein	1191.63	1.96176	0.0067302	0.0205343	up	0
AT2G07689	0	NADH-Ubiquinone/plastoquinone (complex I) protein	214.971	2.18022	2.29818e-19	4.83638e-18	up	0		AT1G60610	0	SBP (S-ribonuclease binding protein) family protein	1873.76	1.22038	1.48257e-32	1.43005e-30	up	0		AT4G12495	0	#N/A	9.27701	6.67489	0.00912795	0.0264778	up	0
AT3G28620	0	Zinc finger, C3HC4 type (RING finger) family protein	71.2254	1.87172	0.0001301	0.000483815	up	0		AT2G25600	AKT6	Shaker pollen inward K+ channel	169.989	3.84628	3.74636e-29	2.75668e-27	up	0		ATMG00810	ORF240B	DNA/RNA polymerases superfamily protein	56.7551	1.32727	0.00298042	0.0102281	up	0
AT5G59220	SAG113	highly ABA-induced PP2C gene 1	2780.07	1.97385	2.11526e-16	3.48e-15	up	0		AT3G48835	0	#N/A	85.4664	3.6924	7.69782e-07	5.23823e-06	up	0		AT5G18340	PUB48	ARM repeat superfamily protein	475.972	1.9355	5.0082e-23	3.78378e-21	up	0
AT1G72140	NPF5.12	Major facilitator superfamily protein	833.143	1.99348	1.2305e-08	8.75142e-08	up	0		AT3G48830	0	polynucleotide adenylyltransferase family protein / RNA recognition motif (RRM)-containing protein	630.855	1.03264	5.35574e-17	1.35227e-15	up	0		AT2G26860	0	FBD, F-box and Leucine Rich Repeat domains containing protein	961.343	1.09317	3.75619e-21	2.2832e-19	up	0
AT5G20150	SPX1	SPX domain gene 1	687.299	1.07785	2.75578e-14	3.73342e-13	up	0		AT3G29638	0	General transcription factor 2-related zinc finger protein	4.69345	5.5987	0.00332653	0.010201	up	0		AT1G76650	CML38	calmodulin-like 38	239.754	1.63275	3.0374e-05	0.000178127	up	0
AT4G36450	MPK14	mitogen-activated protein kinase 14	490.882	1.23554	1.62219e-11	1.65922e-10	up	0		AT5G41765	0	DNA-binding storekeeper protein-related transcriptional regulator	39.0161	1.50295	0.0153522	0.0384575	up	0		AT2G41451	0	0	16.7434	4.38696	0.000195647	0.000941787	up	0
ATMG01140	ORF152B	0	33.4447	3.13108	6.91079e-08	4.43065e-07	up	0		AT1G13790	FDM4	XH/XS domain-containing protein	563.142	1.72607	8.84879e-25	4.66036e-23	up	0		ATMG00410	ATP6-1	ATPase subunit 6-1	239.204	1.29618	1.1349e-08	1.35198e-07	up	0
AT1G80120	0	Protein of unknown function (DUF567)	288.244	1.93986	1.54269e-12	1.74734e-11	up	0		AT1G12870	0	F-box and associated interaction domains-containing protein	13.8853	7.16109	8.58444e-07	5.77242e-06	up	0		AT2G43745	0	0	35.7152	1.30889	0.0043935	0.0143214	up	0
AT1G51040	PI4KA2	Protein kinase superfamily protein	9.45065	4.13318	0.00286182	0.00802124	up	0		AT5G59320	LTP3	lipid transfer protein 3	381.551	2.84388	4.78432e-10	5.36652e-09	up	0		AT4G25860	ORP4A	OSBP(oxysterol binding protein)-related protein 4A	10.0602	3.6311	0.010048	0.0287657	up	0
AT1G47510	IP5P11	inositol polyphosphate 5-phosphatase 11	227.783	1.17846	0.0224154	0.0492924	up	0		AT5G63625	0	#N/A	166.926	1.03198	0.00359754	0.0109361	up	0		AT1G48470	GLN1-5	glutamine synthetase 1;5	211.674	3.20428	8.80716e-13	1.95738e-11	up	0
AT1G16160	WAKL5	wall associated kinase-like 5	148.827	1.37272	1.01893e-06	5.43993e-06	up	0		AT2G41260	M17	glycine-rich protein / late embryogenesis abundant protein (M17)	4233.43	1.08877	1.13203e-07	8.9021e-07	up	0		AT4G19400	0	Profilin family protein	159.165	1.59858	1.28729e-08	1.5179e-07	up	0
AT5G04200	AMC9	metacaspase 9	1439.27	1.03768	2.42486e-22	6.45421e-21	up	0		AT5G56200	0	C2H2 type zinc finger transcription factor family	68.0415	1.4163	0.00347305	0.0106028	up	0		AT1G61440	0	S-locus lectin protein kinase family protein	188.924	2.57729	1.53356e-23	1.22252e-21	up	0
AT4G33467	0	0	91.495	1.50876	0.00147346	0.00441433	up	0		AT3G59740	LECRK57	Concanavalin A-like lectin protein kinase family protein	17.9936	1.97149	0.0132937	0.0340224	up	0		AT2G23530	0	Zinc-finger domain of monoamine-oxidase A repressor R1	106.403	1.90959	6.15438e-09	7.66193e-08	up	0
AT3G50330	HEC2	basic helix-loop-helix (bHLH) DNA-binding superfamily protein	307.593	1.8622	0.000121034	0.000453097	up	0		AT5G64060	anac103	NAC domain containing protein 103	485.598	2.45679	3.85509e-29	2.8286e-27	up	0		AT5G42370	0	Calcineurin-like metallo-phosphoesterase superfamily protein	547.089	1.07066	3.41929e-16	1.18428e-14	up	0
AT1G35330	0	RING/U-box superfamily protein	252.106	1.47043	3.98551e-05	0.000162851	up	0		AT4G28162	0	0	203.54	1.14465	6.57033e-08	5.3855e-07	up	0		AT3G05650	AtRLP32	receptor like protein 32	180.025	1.21128	3.60031e-06	2.6233e-05	up	0
AT4G02005	0	other RNA	692.189	1.331	1.28569e-05	5.76232e-05	up	0		AT4G26270	PFK3	phosphofructokinase 3	960.814	1.44029	2.06619e-24	1.05581e-22	up	0		AT3G13470	CPN60B2	TCP-1/cpn60 chaperonin family protein	12355	1.56648	1.04146e-24	9.14158e-23	up	0
AT5G51451	RGF5	0	167.441	1.28161	8.59167e-07	4.62943e-06	up	0		AT4G36648	0	other RNA	7275.11	1.11382	3.2468e-20	1.12845e-18	up	0		AT5G60140	0	AP2/B3-like transcriptional factor family protein	28.5693	2.70067	0.00219025	0.00780274	up	0
AT3G28420	0	Putative membrane lipoprotein	89.8579	1.26615	2.78995e-05	0.000117812	up	0		AT3G51440	SSL6	Calcium-dependent phosphotriesterase superfamily protein	2092.23	1.48304	1.50623e-32	1.44744e-30	up	0		AT4G22230	0	Arabidopsis defensin-like protein	79.7261	2.16112	1.84946e-06	1.43851e-05	up	0
AT5G04380	0	S-adenosyl-L-methionine-dependent methyltransferases superfamily protein	50.8587	3.10234	1.52433e-07	9.24556e-07	up	0		AT2G40435	0	0	78.9128	1.65486	9.69278e-05	0.000438097	up	0		AT5G04010	NSFBX	F-box family protein	34.3574	3.92252	2.4933e-10	3.88355e-09	up	0
AT5G62490	HVA22B	HVA22 homologue B	366.224	1.58242	0.000183002	0.000661314	up	0		AT2G35340	MEE29	helicase domain-containing protein	568.157	1.0479	1.89976e-10	2.25467e-09	up	0		AT3G24500	MBF1C	multiprotein bridging factor 1C	3580.97	2.18853	3.11944e-72	3.44755e-69	up	0
AT3G23510	0	Cyclopropane-fatty-acyl-phospholipid synthase	3309.74	1.32844	0.000628128	0.00204058	up	0		AT4G13280	TPS12	terpenoid synthase 12	83.3513	3.3777	2.05214e-08	1.82119e-07	up	0		AT2G39855	0	0	122.858	1.53163	4.7647e-05	0.000266626	up	0
AT4G18720	0	Transcription factor IIS protein	3.4315	5.11179	0.0150491	0.0348927	up	0		AT3G13830	0	F-box and associated interaction domains-containing protein	14.4137	7.21916	6.21314e-06	3.59016e-05	up	0		AT2G35290	0	0	145.742	1.71892	1.45619e-08	1.69812e-07	up	0
AT1G27670	0	0	2587.15	1.70001	1.54336e-24	4.87183e-23	up	0		AT1G11362	0	Plant invertase/pectin methylesterase inhibitor superfamily protein	20.7523	2.39481	0.00121442	0.00421047	up	0		AT1G04980	PDIL2-2	PDI-like 2-2	1271.69	1.01909	3.30883e-15	1.00816e-13	up	0
AT4G19090	0	Protein of unknown function (DUF594)	1227.05	1.11086	6.89963e-18	1.30421e-16	up	0		AT5G51480	SKS2	SKU5 similar 2	62.8825	1.83544	0.00162382	0.00543117	up	0		AT3G09455	OST4C	#N/A	379.035	1.17377	1.99304e-05	0.000121834	up	0
ATMG01320	NAD2B	NADH dehydrogenase 2B	281.017	2.02948	1.47172e-18	2.92427e-17	up	0		AT4G18620	PYL13	PYR1-like 13	4.78591	5.62261	0.00305486	0.00947432	up	0		ATMG00400	ORF157	0	40.7055	1.0993	0.00724014	0.0217894	up	0
AT4G09030	AGP10	arabinogalactan protein 10	3736.67	1.19525	2.3099e-19	4.85705e-18	up	0		AT3G25770	AOC2	allene oxide cyclase 2	3119.21	2.25908	2.00994e-10	2.37777e-09	up	0		AT2G05580	0	Glycine-rich protein family	239.126	3.94958	9.74697e-15	2.80791e-13	up	0
AT5G24160	SQE6	squalene monoxygenase 6	5763.22	1.33682	1.43469e-11	1.47509e-10	up	0		AT1G80325	0	other RNA	6623.05	1.52623	0.0129492	0.0332694	up	0		AT1G60610	0	SBP (S-ribonuclease binding protein) family protein	1865.42	1.02091	1.2204e-29	1.71519e-27	up	0
AT3G02040	GDPD1	senescence-related gene 3	4651.91	1.65353	4.36144e-28	1.78014e-26	up	0		AT2G41105	0	#N/A	45.332	1.49902	0.0102175	0.0271531	up	0		AT2G25600	AKT6	Shaker pollen inward K+ channel	129.067	3.74005	0.00756766	0.0226322	up	0
AT2G31590	0	0	35.6437	3.76046	3.86437e-07	2.19334e-06	up	0		AT3G13710	PRA1F4	prenylated RAB acceptor 1.F4	650.264	1.16056	0.00259299	0.00819585	up	0		AT3G48835	0	#N/A	61.2339	2.39782	1.10613e-10	1.82582e-09	up	0
AT5G37690	0	SGNH hydrolase-type esterase superfamily protein	410.412	1.84772	0.0227686	0.0499747	up	0		AT1G52000	JAL5	Mannose-binding lectin superfamily protein	2160.72	1.97836	2.3989e-16	5.63698e-15	up	0		AT3G48830	0	polynucleotide adenylyltransferase family protein / RNA recognition motif (RRM)-containing protein	453.706	1.06514	9.114e-10	1.29136e-08	up	0
AT3G19550	0	0	18.2543	2.46226	0.00876989	0.021723	up	0		AT5G60470	0	C2H2 and C2HC zinc fingers superfamily protein	50.7623	2.82574	0.00199428	0.00650959	up	0		AT5G43290	WRKY49	WRKY DNA-binding protein 49	309.08	1.27434	5.02959e-07	4.37216e-06	up	0
AT3G16050	PDX12	pyridoxine biosynthesis 1.2	1612.57	1.32745	6.07651e-37	4.02463e-35	up	0		AT4G29770	0	0	274.471	4.64643	1.09537e-67	5.42504e-65	up	0		AT1G13790	FDM4	XH/XS domain-containing protein	424.885	1.28999	1.49314e-13	3.6671e-12	up	0
AT4G25200	HSP23.6	mitochondrion-localized small heat shock protein 23.6	147.816	2.02366	0.00121795	0.00370695	up	0		AT5G45630	0	Protein of unknown function, DUF584	114.696	1.39764	2.12615e-05	0.000110042	up	0		AT5G17850	CCX2	Sodium/calcium exchanger family protein	1024.6	1.17339	3.4485e-21	2.10143e-19	up	0
AT5G49200	ZFWD4	WD-40 repeat family protein / zfwd4 protein (ZFWD4)	26.4922	1.90285	0.00267066	0.00753736	up	0		AT3G11150	0	2-oxoglutarate (2OG) and Fe(II)-dependent oxygenase superfamily protein	416.784	2.96885	1.01801e-25	5.85217e-24	up	0		AT1G34140	PAB1	poly(A) binding protein 1	112.87	2.92215	1.35165e-09	1.87473e-08	up	0
AT2G47780	0	Rubber elongation factor protein (REF)	1646.87	1.0187	0.000586892	0.00191853	up	0		AT3G28500	RPP2C	60S acidic ribosomal protein family	49.4682	1.42787	0.000555369	0.00209792	up	0		AT5G59320	LTP3	lipid transfer protein 3	995.598	3.91874	8.51033e-11	1.42999e-09	up	0
AT5G60022	0	other RNA	97.9985	1.83786	5.34497e-07	2.96478e-06	up	0		AT5G18450	DREB2G	Integrase-type DNA-binding superfamily protein	46.6449	1.99617	0.00707396	0.0197767	up	0		AT1G57630	0	Toll-Interleukin-Resistance (TIR) domain family protein	88.3522	1.13751	0.0187973	0.0489195	up	0
AT5G15720	GLIP7	GDSL-motif lipase 7	157.703	1.88837	1.92563e-06	9.8558e-06	up	0		AT1G80660	AHA9	H(+)-ATPase 9	43.1845	2.3275	3.6309e-05	0.000179517	up	0		AT5G66400	RAB18	Dehydrin family protein	11317.6	2.2049	0.00575361	0.0180344	up	0
AT3G48970	HIPP31	Heavy metal transport/detoxification superfamily protein	930.666	1.71766	3.90232e-13	4.74273e-12	up	0		AT4G24910	0	Protein of unknown function (DUF579)	148.952	1.00292	0.000626077	0.00233343	up	0		AT2G23550	ATMES6	methyl esterase 6	65.567	1.01236	0.00330544	0.0112043	up	0
ATMG01150	ORF106G	0	22.7415	2.6014	3.26528e-05	0.00013587	up	0		AT5G06775	0	#N/A	3.96693	5.35235	0.00922486	0.0248798	up	0		AT5G64060	anac103	NAC domain containing protein 103	246.125	1.32483	1.28098e-06	1.03001e-05	up	0
AT5G15500	0	Ankyrin repeat family protein	200.093	1.69079	4.0625e-05	0.000165786	up	0		AT5G20740	0	Plant invertase/pectin methylesterase inhibitor superfamily protein	1079.13	1.31631	3.89306e-07	2.79983e-06	up	0		AT4G28162	0	0	214.871	1.12945	1.35087e-09	1.87472e-08	up	0
AT5G43730	0	Disease resistance protein (CC-NBS-LRR class) family	2461.27	1.04585	6.7165e-28	2.71971e-26	up	0		AT3G01620	0	beta-1,4-N-acetylglucosaminyltransferase family protein	41.4691	1.07117	0.0195417	0.0472237	up	0		AT2G35310	0	Transcriptional factor B3 family protein	107.044	1.29461	0.00540664	0.0171079	up	0
AT3G22560	0	Acyl-CoA N-acyltransferases (NAT) superfamily protein	130.451	1.36966	3.69947e-05	0.000152158	up	0		AT4G37850	BHLH25	basic helix-loop-helix (bHLH) DNA-binding superfamily protein	408.091	1.76014	1.54967e-11	2.09944e-10	up	0		AT4G26270	PFK3	phosphofructokinase 3	777.062	1.69866	2.25516e-14	6.15399e-13	up	0
AT2G35550	BPC7	basic pentacysteine 7	285.868	1.78049	5.98921e-09	4.44972e-08	up	0		AT1G72900	0	Toll-Interleukin-Resistance (TIR) domain-containing protein	4269.67	1.151	4.69724e-13	7.67106e-12	up	0		AT1G13230	PII-2	Leucine-rich repeat (LRR) family protein	120.977	1.29869	4.06257e-07	3.60896e-06	up	0
AT1G32710	0	Cytochrome c oxidase, subunit Vib family protein	23.3533	7.87921	1.23366e-08	8.76902e-08	up	0		AT1G25310	MEE8	basic helix-loop-helix (bHLH) DNA-binding family protein	6.15658	5.98655	0.0148459	0.0373668	up	0		AT2G18540	0	RmlC-like cupins superfamily protein	1152.69	3.33028	0.00697391	0.0211298	up	0
AT1G30220	INT2	inositol transporter 2	512.867	1.17651	0.00106678	0.00328689	up	0		AT1G09850	XBCP3	xylem bark cysteine peptidase 3	3527.52	1.16319	1.63428e-16	3.92257e-15	up	0		AT4G36648	0	other RNA	10816.5	1.12955	1.78818e-30	2.75176e-28	up	0
AT3G08840	0	D-alanine--D-alanine ligase family	5386.58	1.14738	8.11118e-79	3.05744e-76	up	0		ATMG00670	ORF275	0	192.572	1.70094	1.97719e-05	0.000103057	up	0		AT3G51440	SSL6	Calcium-dependent phosphotriesterase superfamily protein	1526.8	1.44926	1.46244e-39	4.23308e-37	up	0
AT5G60860	RABA1F	RAB GTPase homolog A1F	2832.99	1.06773	1.52416e-24	4.81716e-23	up	0		AT3G45070	0	P-loop containing nucleoside triphosphate hydrolases superfamily protein	232.358	1.07561	0.000135211	0.000592317	up	0		AT4G35685	0	#N/A	77.9029	9.74552	0.0126256	0.0349633	up	0
AT1G52720	0	0	1463.66	1.13476	1.62369e-34	9.43727e-33	up	0		AT1G27890	CAF1-4	Polynucleotidyl transferase, ribonuclease H-like superfamily protein	8.92121	4.01419	0.00692306	0.0194011	up	0		AT5G51480	SKS2	SKU5 similar 2	45.0793	2.07431	0.000208945	0.000995353	up	0
AT5G62080	0	Bifunctional inhibitor/lipid-transfer protein/seed storage 2S albumin superfamily protein	7.66121	3.82766	0.0189435	0.0426415	up	0		AT4G04490	CRK36	cysteine-rich RLK (RECEPTOR-like protein kinase) 36	181.693	1.09428	0.0205735	0.0493021	up	0		AT5G60840	0	0	1107.09	1.04287	1.65666e-06	1.30441e-05	up	0
AT3G08970	ERDJ3A	DNAJ heat shock N-terminal domain-containing protein	731.757	1.55593	2.53751e-42	2.22745e-40	up	0		AT1G09517	0	#N/A	55.0636	1.25065	0.00594829	0.0169893	up	0		AT5G07310	ERF115	Integrase-type DNA-binding superfamily protein	57.0655	1.77671	0.00595759	0.0185685	up	0
AT1G48130	PER1	1-cysteine peroxiredoxin 1	2307.4	2.72359	1.3279e-05	5.9318e-05	up	0		AT1G28970	0	pre-tRNA	25.3096	2.98	0.000778159	0.00283842	up	0		AT3G25770	AOC2	allene oxide cyclase 2	912.746	2.50661	3.63454e-23	2.78771e-21	up	0
AT5G61890	ERF114	Integrase-type DNA-binding superfamily protein	120.675	1.80245	0.000530163	0.00175118	up	0		AT1G27640	0	0	38.3036	1.46186	0.00205523	0.00667891	up	0		AT1G80325	0	other RNA	7565.94	1.05951	0.000261895	0.00121777	up	0
AT1G31290	AGO3	ARGONAUTE 3	995.668	1.20418	8.40075e-32	4.2894e-30	up	0		AT3G02810	LIP2	Protein kinase superfamily protein	3.32243	5.09669	0.0161939	0.040183	up	0		AT2G27940	ATL57	RING/U-box superfamily protein	31.9575	8.45945	1.87887e-10	2.98191e-09	up	0
AT1G01640	0	BTB/POZ domain-containing protein	1528.79	1.05059	5.91266e-17	1.02818e-15	up	0		AT2G32460	MYB101	myb domain protein 101	628.489	1.07822	1.10672e-13	1.98209e-12	up	0		AT1G52000	JAL5	Mannose-binding lectin superfamily protein	1398.52	2.53223	2.59196e-29	3.48182e-27	up	0
ATMG00150	ORF116	0	62.8229	2.3893	2.77471e-09	2.15585e-08	up	0		AT1G07645	ATDSI-1VOC	dessication-induced 1VOC superfamily protein	138.535	2.10475	7.83328e-05	0.000361409	up	0		AT5G60470	0	C2H2 and C2HC zinc fingers superfamily protein	44.8702	2.40492	5.01404e-07	4.36021e-06	up	0
AT3G10985	SAG20	senescence associated gene 20	49860	1.40827	2.00562e-53	2.80918e-51	up	0		AT5G62720	0	Integral membrane HPP family protein	12842.3	2.03223	4.01712e-42	8.08258e-40	up	0		AT4G29770	0	0	151.86	5.00755	3.63743e-43	1.44984e-40	up	0
AT3G54780	0	Zinc finger (C3HC4-type RING finger) family protein	314.733	1.91525	2.58947e-23	7.47446e-22	up	0		AT3G18720	0	F-box family protein	21.8889	3.632	0.00310102	0.00959208	up	0		AT5G45630	0	Protein of unknown function, DUF584	117.608	2.10937	2.52902e-06	1.91811e-05	up	0
AT5G20860	0	Plant invertase/pectin methylesterase inhibitor superfamily	50.9325	1.73504	0.0139334	0.0326008	up	0		AT3G59730	LECRK56	Concanavalin A-like lectin protein kinase family protein	53.4	1.57047	0.00160788	0.00538615	up	0		AT3G11150	0	2-oxoglutarate (2OG) and Fe(II)-dependent oxygenase superfamily protein	186.254	2.03396	9.09831e-13	2.01106e-11	up	0
AT3G56780	0	FBD, F-box and Leucine Rich Repeat domains containing protein	41.3683	3.31528	6.03207e-05	0.000238491	up	0		AT2G37530	0	0	115.236	1.02278	0.000720854	0.00264947	up	0		AT4G32280	IAA29	indole-3-acetic acid inducible 29	493.934	1.16906	2.99407e-05	0.000175755	up	0
AT1G06693	0	#N/A	24.8088	1.55417	0.00976045	0.0238357	up	0		AT3G05300	0	Cytidine/deoxycytidylate deaminase family protein	6.34572	6.03392	0.00062755	0.00233824	up	0		AT4G09590	NHL22	NDR1/HIN1-like 22	10.0682	3.2612	0.0035188	0.0118417	up	0
AT5G50330	0	Protein kinase superfamily protein	983.952	1.10597	3.23272e-14	4.34511e-13	up	0		AT3G61090	0	Putative endonuclease or glycosyl hydrolase	35.8029	2.33466	9.05252e-05	0.000411458	up	0		ATMG00490	ORF107C	Mitovirus RNA-dependent RNA polymerase	34.8113	1.3849	0.0151852	0.0408737	up	0
AT1G79310	AMC7	metacaspase 7	254.929	1.27593	3.95904e-07	2.2446e-06	up	0		AT2G07775	0	0	46.2374	1.16023	0.00620177	0.0176214	up	0		AT3G28610	0	P-loop containing nucleoside triphosphate hydrolases superfamily protein	14.0088	3.49183	0.000331429	0.00149812	up	0
AT1G43780	SCPL44	serine carboxypeptidase-like 44	77.9072	2.69741	0.00314764	0.00872125	up	0		AT2G07776	0	0	134.843	1.83981	5.66408e-09	5.45931e-08	up	0		AT1G80660	AHA9	H(+)-ATPase 9	30.4468	1.71305	0.00339752	0.0114764	up	0
ATMG01360	COX1	cytochrome oxidase	1453.55	1.73922	3.3485e-35	2.00067e-33	up	0		AT2G07777	0	ATP synthase 9 mitochondrial	505.102	2.06237	3.50974e-28	2.41039e-26	up	0		AT4G24910	0	Protein of unknown function (DUF579)	194.468	1.10562	2.07099e-05	0.000125822	up	0
AT5G24780	VSP1	vegetative storage protein 1	414.274	1.25695	0.00974874	0.0238129	up	0		AT2G07772	0	0	30.3496	1.53854	0.00555889	0.0159977	up	0		AT2G15010	0	Plant thionin	91.4781	4.08273	3.47777e-15	1.05566e-13	up	0
AT5G02540	0	NAD(P)-binding Rossmann-fold superfamily protein	12637.2	3.24434	1.27265e-12	1.45823e-11	up	0		AT2G07779	0	0	164.618	2.42103	4.00103e-20	1.3648e-18	up	0		AT1G66235	0	0	4.8751	5.74778	0.00147461	0.00554323	up	0
AT1G16770	0	0	102.993	1.40418	3.33281e-05	0.00013832	up	0		AT3G49570	LSU3	response to low sulfur 3	244.845	1.91044	2.83013e-08	2.45991e-07	up	0		AT1G09650	0	F-box and associated interaction domains-containing protein	101.123	1.13923	0.00021162	0.00100711	up	0
AT1G71250	0	GDSL-like Lipase/Acylhydrolase superfamily protein	319.457	2.49993	0.00405544	0.010907	up	0		AT2G20150	0	0	17.8098	7.51764	2.94046e-06	1.80823e-05	up	0		AT1G03106	0	0	1443.55	3.87655	6.0463e-07	5.17822e-06	up	0
AT1G67265	DVL3	ROTUNDIFOLIA like 21	1578.7	3.51189	6.25642e-70	1.54197e-67	up	0		ATMG01050	ORF159	0	70.9182	2.34773	1.40238e-06	9.13888e-06	up	0		AT3G06630	0	protein kinase family protein	285.261	1.06586	3.13498e-07	2.84102e-06	up	0
AT3G28330	0	F-box family protein-related	11.8124	3.88386	0.00506157	0.0133078	up	0		AT1G51530	0	RNA-binding (RRM/RBD/RNP motifs) family protein	6.08392	5.97138	0.0130255	0.0334355	up	0		AT4G37850	BHLH25	basic helix-loop-helix (bHLH) DNA-binding superfamily protein	286.191	2.17006	1.07131e-21	6.89098e-20	up	0
AT5G19810	0	Proline-rich extensin-like family protein	65.6995	3.09932	1.49995e-12	1.70193e-11	up	0		AT5G62730	NPF4.7	Major facilitator superfamily protein	177.722	4.32761	9.28998e-45	2.19499e-42	up	0		AT1G72900	0	Toll-Interleukin-Resistance (TIR) domain-containing protein	2693.99	1.09354	2.02887e-10	3.1991e-09	up	0
AT1G06970	CHX14	cation/hydrogen exchanger 14	64.7606	3.63564	9.92045e-07	5.30084e-06	up	0		AT3G13280	0	Putative endonuclease or glycosyl hydrolase	14.8849	7.26023	6.22124e-07	4.31516e-06	up	0		AT1G25310	MEE8	basic helix-loop-helix (bHLH) DNA-binding family protein	13.627	7.23066	7.70112e-07	6.48502e-06	up	0
AT3G11020	DREB2B	DRE/CRT-binding protein 2B	162.979	1.00485	0.0223306	0.049148	up	0		AT2G24130	0	Leucine-rich receptor-like protein kinase family protein	99.9078	1.32476	0.00334177	0.0102396	up	0		ATMG00670	ORF275	0	184.563	1.00619	3.45457e-07	3.1109e-06	up	0
ATMG00180	CCB452	cytochrome C biogenesis 452	675.201	1.31837	3.40007e-25	1.13183e-23	up	0		AT1G04427	0	#N/A	44.9117	2.04091	9.70626e-06	5.40136e-05	up	0		AT2G43660	0	Carbohydrate-binding X8 domain superfamily protein	20.8279	2.06858	0.000845915	0.00339399	up	0
AT3G26350	0	0	469.854	1.53326	2.56479e-10	2.2677e-09	up	0		AT4G24204	0	RING/U-box superfamily protein	4.65497	5.58738	0.00396925	0.0119226	up	0		AT1G28970	0	pre-tRNA	26.8898	1.8473	0.00109028	0.00425919	up	0
AT3G58350	RTM3	RESTRICTED TEV MOVEMENT 3	278.635	1.09395	5.82684e-05	0.000231233	up	0		AT1G02580	MEA	SET domain-containing protein	317.506	1.37876	7.04732e-06	4.02253e-05	up	0		AT1G22600	0	Late embryogenesis abundant protein (LEA) family protein	167.67	1.6277	2.30482e-10	3.60615e-09	up	0
AT3G10930	0	0	295.594	1.28195	0.000269349	0.000944711	up	0		AT3G45060	NRT2.6	high affinity nitrate transporter 2.6	127.284	2.34371	6.83401e-12	9.66519e-11	up	0		AT1G27640	0	0	46.2041	1.51164	0.00745392	0.0223444	up	0
AT5G46130	0	Protein of unknown function (DUF295)	21.04	5.22044	3.73144e-06	1.83578e-05	up	0		AT1G30814	0	0	7.57842	6.28822	0.00015114	0.000654857	up	0		AT2G32460	MYB101	myb domain protein 101	387.547	1.37793	0.00437816	0.0142829	up	0
AT1G28230	PUP1	purine permease 1	591.229	1.29104	5.35945e-14	7.04119e-13	up	0		AT5G46720	0	AIG2-like (avirulence induced gene) family protein	226.849	1.39344	2.68907e-12	3.9962e-11	up	0		AT4G10500	DLO1	2-oxoglutarate (2OG) and Fe(II)-dependent oxygenase superfamily protein	200.665	1.18855	0.00691061	0.0209821	up	0
AT3G45970	EXLA1	expansin-like A1	3772.22	2.3081	4.09756e-86	1.81084e-83	up	0		AT5G21105	0	Plant L-ascorbate oxidase	22670.5	1.03587	4.10479e-22	1.6996e-20	up	0		AT5G62720	0	Integral membrane HPP family protein	7445.8	1.69268	4.39965e-43	1.72537e-40	up	0
AT1G29030	0	Apoptosis inhibitory protein 5 (API5)	2109.36	1.10545	6.84747e-09	5.05077e-08	up	0		AT5G14110	0	Protein of unknown function (DUF 3339)	116.961	1.04529	0.00526497	0.0152799	up	0		AT2G33520	0	0	16.8932	3.07757	0.00229471	0.00812489	up	0
AT4G25980	PER43	Peroxidase superfamily protein	53.1128	1.60974	0.00026309	0.000924402	up	0		AT4G32810	CCD8	carotenoid cleavage dioxygenase 8	262.437	1.03364	0.0136901	0.0349016	up	0		AT3G59730	LECRK56	Concanavalin A-like lectin protein kinase family protein	58.7649	1.74694	4.51863e-06	3.20305e-05	up	0
AT2G31990	0	Exostosin family protein	1157.44	1.1445	3.15196e-19	6.57373e-18	up	0		AT1G61800	GPT2	glucose-6-phosphate/phosphate translocator 2	453.135	1.91117	1.55772e-11	2.10923e-10	up	0		AT1G29535	0	#N/A	105.02	1.3015	0.00039146	0.00173746	up	0
AT4G33985	0	Protein of unknown function (DUF1685)	143.018	1.22675	2.39608e-06	1.21041e-05	up	0		AT5G53090	0	NAD(P)-binding Rossmann-fold superfamily protein	482.461	1.08324	6.0368e-12	8.59434e-11	up	0		AT3G05300	0	Cytidine/deoxycytidylate deaminase family protein	8.11247	6.48192	4.41049e-05	0.000248521	up	0
AT1G30070	0	SGS domain-containing protein	1268.73	1.12196	4.26424e-20	9.53762e-19	up	0		AT3G05780	LON3	lon protease 3	83.3101	1.04837	0.0086232	0.0234784	up	0		AT5G44350	0	ethylene-responsive nuclear protein -related	173.014	1.06052	0.00175723	0.0064452	up	0
AT3G29370	0	0	1354.4	1.20676	3.2263e-06	1.60048e-05	up	0		AT2G42830	SHP2	K-box region and MADS-box transcription factor family protein	47.2306	1.20835	0.00451523	0.0133707	up	0		AT3G61090	0	Putative endonuclease or glycosyl hydrolase	27.3709	2.36034	6.77531e-05	0.000366078	up	0
AT5G28646	WVD2	TPX2 (targeting protein for Xklp2) protein family	61.117	1.19389	0.00225702	0.00648129	up	0		AT1G22340	UGT85A7	UDP-glucosyl transferase 85A7	40.7281	2.04048	0.000206393	0.00086458	up	0		AT2G07776	0	0	111.936	1.90838	2.44275e-11	4.44559e-10	up	0
AT2G45940	0	Protein of unknown function (DUF295)	11.2573	6.82555	8.94902e-06	4.12512e-05	up	0		AT5G45080	PP2A6	phloem protein 2-A6	274.644	1.01645	0.0167218	0.0413195	up	0		AT2G07777	0	ATP synthase 9 mitochondrial	415.291	1.42054	1.84898e-19	9.42477e-18	up	0
AT5G55020	ATMYB120	myb domain protein 120	565.859	5.76482	1.79658e-130	4.18636e-127	up	0		AT2G07633	0	#N/A	90.2378	1.55579	2.64044e-06	1.63505e-05	up	0		AT2G07779	0	0	125.071	1.63622	1.34063e-10	2.18765e-09	up	0
AT3G26940	CDG1	Protein kinase superfamily protein	7.07222	6.15634	0.000311693	0.0010792	up	0		AT5G41612	0	other RNA	479.341	1.01214	0.00163977	0.00547454	up	0		AT3G49570	LSU3	response to low sulfur 3	177.59	2.34466	2.97726e-11	5.35422e-10	up	0
AT5G10000	FD4	ferredoxin 4	10.0768	4.71387	0.00221283	0.00636723	up	0		AT1G61400	0	S-locus lectin protein kinase family protein	743.392	1.01706	6.67151e-08	5.46321e-07	up	0		AT2G20150	0	0	13.8459	7.25412	4.85468e-06	3.41739e-05	up	0
AT2G42395	0	0	72.2089	1.07846	0.00450548	0.0119959	up	0		ATMG00380	TRNN	0	21.2046	1.58968	0.0140036	0.0355529	up	0		AT4G27460	CBSX5	Cystathionine beta-synthase (CBS) family protein	1010.97	1.45105	7.92741e-47	3.82102e-44	up	0
AT2G07830	0	0	14.0118	2.3714	0.0168249	0.0384467	up	0		AT1G35625	RMR6	RING/U-box superfamily protein	406.131	1.46626	1.24211e-06	8.16054e-06	up	0		ATMG01050	ORF159	0	56.1174	1.76347	7.92685e-05	0.000420724	up	0
AT2G07835	0	0	177.002	1.75541	6.01596e-13	7.14224e-12	up	0		AT4G24420	0	RNA-binding (RRM/RBD/RNP motifs) family protein	34.3594	2.52753	0.000158911	0.000684266	up	0		AT1G51538	0	Aminotransferase-like, plant mobile domain family protein	44.0138	1.26404	0.00334965	0.0113384	up	0
AT5G12110	0	Glutathione S-transferase, C-terminal-like;Translation elongation factor EF1B/ribosomal protein S6	3332.15	2.77004	3.48446e-76	1.14505e-73	up	0		AT3G02545	0	#N/A	33.873	2.17298	0.000172101	0.000736017	up	0		AT4G03940	0	0	504.718	1.01942	1.5783e-09	2.16318e-08	up	0
AT2G36270	ABI5	Basic-leucine zipper (bZIP) transcription factor family protein	642.924	1.22688	1.9701e-07	1.17491e-06	up	0		AT3G44690	0	0	1123.53	1.12078	2.54662e-20	8.93537e-19	up	0		AT1G12064	0	0	78.7971	2.39448	0.000554017	0.00234921	up	0
AT1G08290	WIP3	WIP domain protein 3	84.0136	2.59817	3.87852e-11	3.75857e-10	up	0		ATMG01200	ORF294	0	379.038	1.28011	1.46699e-07	1.12981e-06	up	0		AT5G62730	NPF4.7	Major facilitator superfamily protein	70.4982	2.55983	4.44703e-07	3.919e-06	up	0
AT1G07440	0	NAD(P)-binding Rossmann-fold superfamily protein	5954.48	1.55885	3.76339e-10	3.26772e-09	up	0		AT5G61090	0	Polynucleotidyl transferase, ribonuclease H-like superfamily protein	18.484	7.57417	5.78487e-08	4.78585e-07	up	0		AT2G09225	0	#N/A	160.171	1.26563	5.31817e-05	0.000294011	up	0
AT4G37060	PLP5	PATATIN-like protein 5	6.22049	5.97078	0.0146974	0.0342009	up	0		AT2G21730	CAD2	cinnamyl alcohol dehydrogenase homolog 2	109.29	1.75317	4.61176e-08	3.87382e-07	up	0		AT3G13280	0	Putative endonuclease or glycosyl hydrolase	12.7825	7.13839	1.0663e-06	8.74108e-06	up	0
AT2G08760	0	#N/A	33.2058	1.87819	0.000582745	0.00190637	up	0		AT3G29250	SDR4	NAD(P)-binding Rossmann-fold superfamily protein	3738.89	1.6313	8.29543e-15	1.6587e-13	up	0		AT1G04427	0	#N/A	35.9076	1.35963	0.0165435	0.0439605	up	0
AT1G77530	0	O-methyltransferase family protein	510.206	2.82867	6.89111e-11	6.48909e-10	up	0		AT3G04960	0	Domain of unknown function (DUF3444)	179.799	1.97412	7.82986e-17	1.94081e-15	up	0		AT1G02580	MEA	SET domain-containing protein	133.739	1.15099	0.00315825	0.0107699	up	0
AT1G48700	0	2-oxoglutarate (2OG) and Fe(II)-dependent oxygenase superfamily protein	64.4634	1.90921	0.00174759	0.00514935	up	0		AT5G37770	CML24	EF hand calcium-binding protein family	3503.33	1.14635	4.42486e-08	3.72777e-07	up	0		AT3G59190	0	F-box/RNI-like superfamily protein	40.1009	1.98261	0.000107834	0.000555484	up	0
AT4G28250	EXPB3	expansin B3	1393.21	2.00278	7.29807e-05	0.000284033	up	0		AT2G46400	WRKY46	WRKY DNA-binding protein 46	241.98	1.48053	0.00201062	0.00655379	up	0		AT3G45060	NRT2.6	high affinity nitrate transporter 2.6	173.478	2.08189	4.56235e-08	4.85679e-07	up	0
AT1G59860	HSP17.6A	HSP20-like chaperones superfamily protein	166.571	2.56971	2.90167e-17	5.19745e-16	up	0		AT5G06820	SRF2	STRUBBELIG-receptor family 2	92.6402	1.25994	0.000108434	0.000484492	up	0		AT3G15670	LEA29	Late embryogenesis abundant protein (LEA) family protein	3144.48	3.05833	0.00663401	0.0202892	up	0
AT1G62310	0	transcription factor jumonji (jmjC) domain-containing protein	4848.91	1.10075	1.58135e-17	2.90144e-16	up	0		AT4G24000	CSLG2	cellulose synthase like G2	422.821	4.12177	4.41221e-65	2.02914e-62	up	0		AT5G53090	0	NAD(P)-binding Rossmann-fold superfamily protein	394.417	1.23738	2.30591e-08	2.58488e-07	up	0
AT4G06835	0	#N/A	33.7436	1.31217	0.00907545	0.0223869	up	0		AT2G44460	BGLU28	beta glucosidase 28	725.653	1.9329	0.0021378	0.00691424	up	0		AT2G42830	SHP2	K-box region and MADS-box transcription factor family protein	54.3168	1.30703	0.00765397	0.0228454	up	0
AT5G59720	HSP18.1	heat shock protein 18.2	127.834	1.64786	0.000346737	0.00118818	up	0		AT1G07400	HSP17.8	HSP20-like chaperones superfamily protein	519.329	2.73514	6.27496e-30	4.91202e-28	up	0		AT4G28520	CRC	cruciferin 3	9349.11	5.75812	0.000341016	0.00153659	up	0
AT5G04700	0	Ankyrin repeat family protein	209.817	1.1718	2.80349e-07	1.63093e-06	up	0		AT2G16760	0	Calcium-dependent phosphotriesterase superfamily protein	97.4466	1.01635	0.00885155	0.0239885	up	0		AT3G21720	ICL	isocitrate lyase	159591	1.52356	6.8582e-10	9.93744e-09	up	0
AT5G18065	HTT3	0	518.967	1.05411	2.71305e-11	2.69852e-10	up	0		AT3G55810	0	Pyruvate kinase family protein	4.58157	5.56549	0.00504234	0.0147234	up	0		AT5G45080	PP2A6	phloem protein 2-A6	209.007	1.39657	5.91718e-05	0.000323886	up	0
AT5G16190	ATCSLA11	cellulose synthase like A11	286.133	1.00209	7.93948e-07	4.29154e-06	up	0		AT5G01815	0	#N/A	540.445	1.16699	8.25696e-12	1.15382e-10	up	0		AT2G07633	0	#N/A	94.8738	1.10256	0.000248609	0.00116244	up	0
AT1G73066	0	Leucine-rich repeat family protein	650.483	1.76749	1.59238e-19	3.40984e-18	up	0		AT5G44940	0	F-box/RNI-like superfamily protein	8.52559	6.45505	7.94396e-05	0.00036586	up	0		AT3G18570	0	Oleosin family protein	45.0824	2.86768	1.72024e-09	2.34977e-08	up	0
AT1G54050	HSP17.4B	HSP20-like chaperones superfamily protein	212.573	1.46351	7.40032e-13	8.68522e-12	up	0		AT2G05155	0	#N/A	49.9228	1.44504	0.00154607	0.00520625	up	0		AT1G35625	RMR6	RING/U-box superfamily protein	190.22	2.40397	8.87627e-13	1.96914e-11	up	0
ATMG00810	ORF240B	DNA/RNA polymerases superfamily protein	66.7722	1.34073	8.60681e-05	0.00033065	up	0		AT4G40020	0	Myosin heavy chain-related protein	212.832	1.05235	0.000401972	0.00156736	up	0		AT4G24420	0	RNA-binding (RRM/RBD/RNP motifs) family protein	37.8488	2.08287	8.39654e-06	5.60092e-05	up	0
AT5G18340	PUB48	ARM repeat superfamily protein	607.626	2.08743	1.37473e-38	9.95398e-37	up	0		AT5G64870	FLOT3	SPFH/Band 7/PHB domain-containing membrane-associated protein family	402.153	2.08636	2.04171e-15	4.31355e-14	up	0		AT1G15580	IAA5	indole-3-acetic acid inducible 5	32.3346	1.23439	0.00764283	0.0228205	up	0
AT1G76250	0	0	488.614	1.11709	7.15552e-06	3.35302e-05	up	0		AT3G23060	0	RING/U-box superfamily protein	90.2991	1.88843	7.13621e-06	4.06876e-05	up	0		ATMG01200	ORF294	0	388.144	1.28495	2.67871e-11	4.8496e-10	up	0
AT4G03440	0	Ankyrin repeat family protein	827.15	1.0191	5.48657e-13	6.55626e-12	up	0		AT5G42650	CYP74A	allene oxide synthase	5645.86	1.3173	1.48633e-09	1.56368e-08	up	0		AT5G61090	0	Polynucleotidyl transferase, ribonuclease H-like superfamily protein	15.1576	4.97225	5.56911e-05	0.000306352	up	0
ATMG00410	ATP6-1	ATPase subunit 6-1	273.423	1.58418	8.56662e-17	1.46582e-15	up	0		AT4G27654	0	0	27.4347	2.12634	0.00755169	0.020917	up	0		AT2G21730	CAD2	cinnamyl alcohol dehydrogenase homolog 2	97.5614	1.36022	0.00131255	0.00501623	up	0
AT1G48470	GLN1-5	glutamine synthetase 1;5	78.3982	1.97949	0.00241858	0.00688875	up	0		AT1G01810	0	0	86.5234	1.08156	0.00249273	0.00791295	up	0		AT3G29250	SDR4	NAD(P)-binding Rossmann-fold superfamily protein	2665.44	1.86788	2.83721e-10	4.37993e-09	up	0
AT4G19400	0	Profilin family protein	184.55	1.71558	4.2633e-07	2.40645e-06	up	0		AT5G17847	0	0	3.70356	5.25207	0.0118019	0.0307419	up	0		AT3G04960	0	Domain of unknown function (DUF3444)	183.242	2.1998	5.1499e-17	1.98753e-15	up	0
AT1G61440	0	S-locus lectin protein kinase family protein	165.676	2.13426	3.66807e-11	3.57763e-10	up	0		AT5G67080	MAPKKK19	mitogen-activated protein kinase kinase kinase 19	164.287	1.43596	1.81137e-07	1.37004e-06	up	0		AT5G37770	CML24	EF hand calcium-binding protein family	4174.56	1.0001	5.80732e-05	0.000318375	up	0
AT2G23530	0	Zinc-finger domain of monoamine-oxidase A repressor R1	135.625	2.23232	4.33486e-09	3.27568e-08	up	0		AT1G17020	SRG1	senescence-related gene 1	6355.22	1.98638	2.30996e-29	1.72137e-27	up	0		AT1G31750	0	proline-rich family protein	223.486	1.14828	0.00043939	0.00191836	up	0
AT4G16008	0	0	1709.32	1.09199	2.22542e-10	1.98545e-09	up	0		AT5G17150	0	Cystatin/monellin superfamily protein	35.2007	1.25473	0.00970362	0.0259682	up	0		AT5G51790	0	basic helix-loop-helix (bHLH) DNA-binding superfamily protein	426.513	1.41177	1.15258e-08	1.36835e-07	up	0
AT5G42370	0	Calcineurin-like metallo-phosphoesterase superfamily protein	567.905	1.26303	7.00189e-24	2.08205e-22	up	0		AT2G36325	0	GDSL-like Lipase/Acylhydrolase superfamily protein	7.96109	6.36143	0.000157027	0.000677514	up	0		AT2G27300	NTL8	NTM1-like 8	84.7806	1.68651	0.000198037	0.000951786	up	0
AT5G06235	0	#N/A	334.913	1.06285	3.43198e-08	2.30405e-07	up	0		AT2G36650	0	0	116.027	1.25695	1.65986e-06	1.06855e-05	up	0		AT2G46400	WRKY46	WRKY DNA-binding protein 46	225.894	1.83956	4.44228e-05	0.000250022	up	0
AT5G07725	0	#N/A	18.295	1.89725	0.00959112	0.0234804	up	0		AT5G11870	0	Alkaline phytoceramidase (aPHC)	96.2567	1.09998	0.00129914	0.00446704	up	0		ATMG01100	ORF105A	0	21.3793	1.81711	0.00235927	0.00832922	up	0
AT1G51402	0	0	260.462	1.13301	0.0190772	0.0428899	up	0		ATMG00170	ORF139A	0	185.9	2.87601	2.17108e-17	5.64789e-16	up	0		AT4G24000	CSLG2	cellulose synthase like G2	185.207	3.88413	0.0058449	0.0182805	up	0
AT3G05650	AtRLP32	receptor like protein 32	146.847	1.21473	0.000283559	0.00098887	up	0		AT3G57690	AGP23	arabinogalactan protein 23	6.38724	4.07364	0.0109683	0.0288714	up	0		AT2G44460	BGLU28	beta glucosidase 28	337.647	1.97862	2.44239e-08	2.72905e-07	up	0
AT1G23965	0	0	64.0189	1.29957	0.0195521	0.043819	up	0		AT1G18960	0	myb-like HTH transcriptional regulator family protein	8.50771	6.45356	6.02098e-05	0.000284574	up	0		AT1G07400	HSP17.8	HSP20-like chaperones superfamily protein	418.052	2.61092	2.46916e-09	3.2896e-08	up	0
AT3G13470	CPN60B2	TCP-1/cpn60 chaperonin family protein	8753.41	1.14815	5.07063e-34	2.88823e-32	up	0		AT1G35210	0	0	88.9631	2.53942	2.49592e-07	1.84819e-06	up	0		AT5G59820	ZAT12	C2H2-type zinc finger family protein	1499.24	1.19095	4.57784e-07	4.0168e-06	up	0
AT4G27670	HSP21	heat shock protein 21	10.8683	4.33858	0.00114666	0.0035094	up	0		ATMG01110	ORF251	Mitovirus RNA-dependent RNA polymerase	30.9439	1.7133	0.00238468	0.00760559	up	0		AT5G01815	0	#N/A	546.499	1.12625	3.29067e-08	3.59109e-07	up	0
AT5G60140	0	AP2/B3-like transcriptional factor family protein	29.5962	1.77005	0.00158446	0.00471586	up	0		AT5G20240	PI	K-box region and MADS-box transcription factor family protein	2746.51	4.03413	9.41888e-19	2.80757e-17	up	0		AT2G05155	0	#N/A	40.7115	1.59867	0.00039724	0.00175993	up	0
AT5G45830	DOG1	delay of germination 1	1080.81	1.2287	2.96545e-06	1.4788e-05	up	0		AT3G55970	JRG21	jasmonate-regulated gene 21	12631.5	1.76925	1.94459e-07	1.46222e-06	up	0		AT4G40020	0	Myosin heavy chain-related protein	189.337	1.06912	0.00182811	0.00666797	up	0
AT1G73220	2001-10-01	organic cation/carnitine transporter1	630.653	1.81361	1.75566e-07	1.05488e-06	up	0		AT1G01695	0	Phosphatidylinositol N-acetyglucosaminlytransferase subunit P-related	64.9335	2.1948	4.22267e-07	3.01248e-06	up	0		AT1G52400	BGLU18	beta glucosidase 18	2201.49	1.97653	0.000358561	0.00160731	up	0
AT3G24500	MBF1C	multiprotein bridging factor 1C	4627.51	2.73167	2.27007e-293	5.81864e-289	up	0		AT1G10300	0	Nucleolar GTP-binding protein	130.579	2.7966	1.65394e-14	3.20749e-13	up	0		AT5G64870	FLOT3	SPFH/Band 7/PHB domain-containing membrane-associated protein family	460.352	2.11921	6.46678e-15	1.88982e-13	up	0
AT4G22900	0	Protein of unknown function (DUF1191)	124.543	1.46711	3.46237e-05	0.000143187	up	0		AT4G21380	SD18	receptor kinase 3	265.129	1.28936	3.89971e-07	2.80304e-06	up	0		AT5G57390	AIL5	AINTEGUMENTA-like 5	790.485	1.69626	3.00362e-20	1.67117e-18	up	0
AT2G39855	0	0	362.464	3.04771	6.4915e-19	1.31951e-17	up	0		AT4G34510	KCS17	3-ketoacyl-CoA synthase 17	472.893	3.34244	2.64564e-34	2.98842e-32	up	0		AT4G26380	0	Cysteine/Histidine-rich C1 domain family protein	20.014	2.68118	0.0083331	0.0245199	up	0
AT2G35290	0	0	78.0926	1.16371	0.00205019	0.00594328	up	0		AT1G35910	TPPD	Haloacid dehalogenase-like hydrolase (HAD) superfamily protein	92.4468	1.7035	7.48968e-07	5.10694e-06	up	0		AT5G42650	CYP74A	allene oxide synthase	3743.4	1.1105	2.85214e-39	8.15846e-37	up	0
AT1G74420	FUT3	fucosyltransferase 3	81.2258	1.0668	0.00148773	0.00445224	up	0		AT1G20450	ERD10	Dehydrin family protein	5908.82	1.42563	6.44261e-28	4.38949e-26	up	0		AT4G27652	0	0	526.176	1.42537	9.79665e-07	8.10465e-06	up	0
AT3G26460	0	Polyketide cyclase/dehydrase and lipid transport superfamily protein	218.676	1.76701	0.000132293	0.000490942	up	0		AT5G66110	HIPP27	Heavy metal transport/detoxification superfamily protein	254.743	1.35136	8.0302e-08	6.48307e-07	up	0		AT4G27654	0	0	53.4652	3.22848	0.000105405	0.000544008	up	0
ATMG00400	ORF157	0	56.9191	2.20296	3.1859e-08	2.14728e-07	up	0		AT4G36490	SFH12	SEC14-like 12	10.2146	3.78132	0.00537559	0.0155439	up	0		AT3G58060	MTPC3	Cation efflux family protein	79.0562	1.66051	0.00076145	0.00308925	up	0
AT2G05580	0	Glycine-rich protein family	147.049	3.68276	2.47087e-15	3.66503e-14	up	0		AT1G61580	ARP2	R-protein L3 B	1752.15	1.37381	1.70709e-25	9.51609e-24	up	0		AT1G68250	0	0	12615.5	6.4264	2.04969e-08	2.31905e-07	up	0
AT1G60610	0	SBP (S-ribonuclease binding protein) family protein	1895.02	1.03666	1.18215e-22	3.24421e-21	up	0		AT1G70430	0	Protein kinase superfamily protein	432.653	1.14081	8.33585e-14	1.51933e-12	up	0		AT1G01810	0	0	79.4014	1.15249	0.000697981	0.00287104	up	0
AT2G25600	AKT6	Shaker pollen inward K+ channel	122.945	3.35897	6.10963e-14	7.98582e-13	up	0		AT1G77640	ERF013	Integrase-type DNA-binding superfamily protein	516.321	1.16192	1.33323e-05	7.19077e-05	up	0		AT2G37380	MAKR3	0	138.909	1.13185	0.000217176	0.00102932	up	0
AT3G48835	0	#N/A	85.8298	2.63973	1.40725e-12	1.60314e-11	up	0		AT1G76480	0	0	54.6648	3.74053	3.14986e-06	1.92871e-05	up	0		AT5G67080	MAPKKK19	mitogen-activated protein kinase kinase kinase 19	103.424	1.79599	4.38057e-07	3.86548e-06	up	0
AT1G07880	MPK13	Protein kinase superfamily protein	205.151	1.02103	0.00114852	0.00351465	up	0		AT5G02330	0	Cysteine/Histidine-rich C1 domain family protein	58.2773	1.32098	0.00636024	0.0180259	up	0		AT2G36650	0	0	146.962	1.17783	1.1961e-05	7.71611e-05	up	0
AT4G14720	PPD2	TIFY domain/Divergent CCT motif family protein	9352.97	1.29368	5.69472e-67	1.24758e-64	up	0		AT5G55460	0	Bifunctional inhibitor/lipid-transfer protein/seed storage 2S albumin superfamily protein	110.18	1.08101	0.0139691	0.0354759	up	0		AT5G11870	0	Alkaline phytoceramidase (aPHC)	134.94	1.45756	1.83711e-05	0.000113111	up	0
AT1G13790	FDM4	XH/XS domain-containing protein	405.191	1.46933	1.92092e-14	2.63581e-13	up	0		AT5G22680	0	0	12.158	2.10047	0.0191791	0.0465016	up	0		ATMG00170	ORF139A	0	188.276	2.70584	2.16442e-26	2.2205e-24	up	0
AT5G17850	CCX2	Sodium/calcium exchanger family protein	1060.53	1.12129	1.02861e-22	2.84417e-21	up	0		AT3G55760	0	0	844.17	1.10021	3.62399e-15	7.49656e-14	up	0		AT2G02000	GAD3	glutamate decarboxylase 3	50.026	1.01801	0.0099757	0.0285958	up	0
AT1G34140	PAB1	poly(A) binding protein 1	102.869	2.928	2.33211e-11	2.33868e-10	up	0		AT3G55485	0	0	22.3077	1.65161	0.0186636	0.0454827	up	0		AT3G05690	UNE8	nuclear factor Y, subunit A2	708.974	1.00765	1.05242e-09	1.48254e-08	up	0
AT5G59320	LTP3	lipid transfer protein 3	578.021	3.80228	9.1921e-52	1.18398e-49	up	0		AT5G44010	0	0	304.006	1.10775	1.97456e-07	1.48259e-06	up	0		AT1G35210	0	0	92.265	3.06303	4.71036e-07	4.12564e-06	up	0
AT5G63625	0	#N/A	159.451	1.38819	2.61072e-07	1.52746e-06	up	0		AT5G48570	FKBP65	FKBP-type peptidyl-prolyl cis-trans isomerase family protein	4762.81	3.41594	1.93263e-303	1.6591e-299	up	0		ATMG01110	ORF251	Mitovirus RNA-dependent RNA polymerase	35.6449	1.36984	0.00397335	0.0131243	up	0
AT1G72645	0	0	2661.49	1.12037	6.68868e-11	6.31936e-10	up	0		AT1G18830	SEC31A	Transducin/WD40 repeat-like superfamily protein	132.19	2.15306	6.79515e-08	5.55386e-07	up	0		AT1G23850	0	0	1365.33	1.05122	1.87975e-22	1.31334e-20	up	0
AT2G23550	ATMES6	methyl esterase 6	59.4687	2.32062	0.0105028	0.0254676	up	0		AT5G07200	GA20OX3	gibberellin 20-oxidase 3	89.3722	2.61143	0.0024008	0.00765319	up	0		AT5G20240	PI	K-box region and MADS-box transcription factor family protein	1357.61	3.10622	1.0792e-96	3.27996e-93	up	0
AT4G28162	0	0	219.776	1.6125	9.95112e-16	1.53933e-14	up	0		AT2G43230	0	Protein kinase superfamily protein	176.991	1.41776	1.27048e-07	9.90613e-07	up	0		AT5G45340	CYP707A3	cytochrome P450, family 707, subfamily A, polypeptide 3	1679.64	1.5349	0.016115	0.0430051	up	0
ATMG00090	0	structural constituent of ribosome;protein binding	2681.5	1.12304	9.19756e-21	2.18087e-19	up	0		AT3G44350	anac061	NAC domain containing protein 61	23.4505	1.59939	0.0116613	0.0304307	up	0		AT1G01695	0	Phosphatidylinositol N-acetyglucosaminlytransferase subunit P-related	57.5458	1.65017	0.00125075	0.00480354	up	0
AT2G46990	IAA20	indole-3-acetic acid inducible 20	407.487	1.1377	0.0219486	0.0484154	up	0		AT2G43960	0	SWAP (Suppressor-of-White-APricot)/surp domain-containing protein	34.3009	3.27852	0.000390831	0.00152901	up	0		AT4G23000	0	Calcineurin-like metallo-phosphoesterase superfamily protein	276.857	1.00158	7.92434e-05	0.000420682	up	0
AT4G26270	PFK3	phosphofructokinase 3	818.915	1.38118	8.86662e-16	1.38326e-14	up	0		AT5G07995	0	#N/A	21.1529	2.71073	0.000249892	0.00102496	up	0		AT1G10300	0	Nucleolar GTP-binding protein	97.924	1.92906	2.25494e-05	0.00013608	up	0
AT1G25175	0	other RNA	6424.4	1.02476	2.32041e-17	4.18555e-16	up	0		ATMG01190	ATP1	ATP synthase subunit 1	1444.34	1.08394	1.18429e-11	1.62322e-10	up	0		AT4G21380	SD18	receptor kinase 3	194.244	1.15479	1.3592e-05	8.63535e-05	up	0
AT4G31330	0	Protein of unknown function, DUF599	442.368	1.24238	5.09656e-13	6.1216e-12	up	0		AT5G48000	CYP708A2	cytochrome P450, family 708, subfamily A, polypeptide 2	4406.04	3.31312	1.03452e-06	6.88092e-06	up	0		AT4G34510	KCS17	3-ketoacyl-CoA synthase 17	147.563	3.07985	3.03449e-19	1.48452e-17	up	0
AT4G36648	0	other RNA	14489.6	1.46151	8.7149e-76	2.75778e-73	up	0		AT4G26930	MYB97	myb domain protein 97	3.68529	5.24872	0.0100121	0.0266788	up	0		AT1G20450	ERD10	Dehydrin family protein	7640.23	1.40454	4.57809e-10	6.85416e-09	up	0
AT3G51440	SSL6	Calcium-dependent phosphotriesterase superfamily protein	1717.37	1.34529	7.15036e-27	2.6678e-25	up	0		AT1G03070	LFG4	Bax inhibitor-1 family protein	174.971	1.57311	5.2163e-06	3.06294e-05	up	0		AT5G66110	HIPP27	Heavy metal transport/detoxification superfamily protein	429.475	1.66545	5.4355e-18	2.3642e-16	up	0
AT2G35340	MEE29	helicase domain-containing protein	729.029	1.10914	8.52227e-20	1.86863e-18	up	0		AT5G64450	0	0	106.634	1.31146	0.000185167	0.000785763	up	0		AT5G50360	0	0	313.481	2.82999	2.71059e-06	2.04133e-05	up	0
AT4G13280	TPS12	terpenoid synthase 12	337.182	3.82849	3.24564e-12	3.56132e-11	up	0		AT5G41820	RGTA2	RAB geranylgeranyl transferase alpha subunit 2	37.218	1.46752	0.0109051	0.0287226	up	0		AT1G61580	ARP2	R-protein L3 B	1762.24	1.25941	5.24129e-09	6.64772e-08	up	0
AT5G51480	SKS2	SKU5 similar 2	33.733	1.29973	0.00744096	0.0187853	up	0		AT4G15280	UGT71B5	UDP-glucosyl transferase 71B5	361.381	1.75086	7.69899e-20	2.55186e-18	up	0		AT5G57810	TET15	tetraspanin15	10.122	3.96529	0.00330911	0.0112136	up	0
AT5G60840	0	0	1632.66	1.09267	7.14422e-16	1.12413e-14	up	0		AT4G37990	CAD8	elicitor-activated gene 3-2	1232.53	1.91239	3.36856e-18	9.43057e-17	up	0		AT1G77640	ERF013	Integrase-type DNA-binding superfamily protein	605.456	1.83505	6.50969e-16	2.1593e-14	up	0
AT3G10116	0	COBRA-like extracellular glycosyl-phosphatidyl inositol-anchored protein family	6.57964	6.05308	0.0118597	0.0283332	up	0		AT2G23030	SRK2J	SNF1-related protein kinase 2.9	1550.53	1.2938	7.17664e-13	1.14586e-11	up	0		AT4G29780	0	0	3211.57	1.26473	0.0095726	0.0275735	up	0
AT5G07310	ERF115	Integrase-type DNA-binding superfamily protein	52.1326	2.12829	1.09919e-05	4.98399e-05	up	0		AT3G56880	0	VQ motif-containing protein	9306.89	1.03401	2.65874e-13	4.50481e-12	up	0		AT1G76480	0	0	16.6103	3.69213	0.00357054	0.0119843	up	0
AT1G80325	0	other RNA	8633.8	1.35637	0.0105032	0.0254676	up	0		AT1G49000	0	0	620.843	1.42977	2.63645e-11	3.4731e-10	up	0		AT5G02330	0	Cysteine/Histidine-rich C1 domain family protein	30.6713	1.4447	0.00997107	0.0285858	up	0
AT1G73010	PS2	phosphate starvation-induced gene 2	66.5453	1.74262	4.03933e-06	1.97437e-05	up	0		AT2G04420	0	Polynucleotidyl transferase, ribonuclease H-like superfamily protein	27.2484	1.42389	0.00802863	0.0220837	up	0		AT5G55460	0	Bifunctional inhibitor/lipid-transfer protein/seed storage 2S albumin superfamily protein	106.998	1.22852	1.94062e-05	0.000118942	up	0
AT4G03960	DSP4	Phosphotyrosine protein phosphatases superfamily protein	428.718	1.43765	4.79431e-10	4.09489e-09	up	0		AT2G02810	UTR1	UDP-galactose transporter 1	1981.79	1.21917	5.10211e-19	1.56615e-17	up	0		AT3G22500	ECP31	Seed maturation protein	110.408	7.37531	3.00692e-19	1.47698e-17	up	0
AT1G52000	JAL5	Mannose-binding lectin superfamily protein	1111.05	1.68744	5.56009e-08	3.61441e-07	up	0		AT5G12020	HSP17.6	17.6 kDa class II heat shock protein	314.493	5.05007	7.95062e-47	1.98796e-44	up	0		AT5G09275	0	#N/A	27.3962	1.6059	0.00375837	0.0125162	up	0
AT5G60470	0	C2H2 and C2HC zinc fingers superfamily protein	30.077	2.5376	4.97938e-05	0.000200269	up	0		AT2G21430	RD19B	Papain family cysteine protease	680.917	1.07708	3.77461e-14	7.07506e-13	up	0		AT3G03190	GSTF11	glutathione S-transferase F11	4.9123	4.74307	0.00559767	0.0176138	up	0
AT4G29770	0	0	188.621	4.5635	5.58233e-33	2.98719e-31	up	0		AT2G12190	0	Cytochrome P450 superfamily protein	884.341	1.46409	1.93529e-24	9.9484e-23	up	0		AT3G15534	0	0	28.7332	1.46134	0.00761833	0.0227558	up	0
AT3G19620	BXL5	Glycosyl hydrolase family protein	285.597	1.83417	8.4876e-14	1.09931e-12	up	0		AT2G32120	HSP70-8	heat-shock protein 70T-2	3975.1	2.17545	7.21361e-41	1.327e-38	up	0		AT5G19520	MSL9	mechanosensitive channel of small conductance-like 9	1358.91	1.16989	2.70676e-07	2.47974e-06	up	0
AT5G44440	0	FAD-binding Berberine family protein	6943.68	1.67646	4.77395e-05	0.00019246	up	0		AT3G61190	BAP1	BON association protein 1	1075.15	1.47752	1.62171e-12	2.48605e-11	up	0		AT3G55760	0	0	723.657	1.30107	4.50763e-11	7.91324e-10	up	0
AT5G45630	0	Protein of unknown function, DUF584	43.5404	1.99115	1.15187e-05	5.20168e-05	up	0		AT2G46970	PIL1	phytochrome interacting factor 3-like 1	57.1599	2.41988	1.70603e-06	1.09487e-05	up	0		AT3G05260	0	NAD(P)-binding Rossmann-fold superfamily protein	481.532	5.23415	0.00166442	0.00615305	up	0
AT3G11150	0	2-oxoglutarate (2OG) and Fe(II)-dependent oxygenase superfamily protein	151.299	2.39962	7.31162e-21	1.75315e-19	up	0		AT1G13650	0	0	578.202	3.28915	1.57465e-32	1.50756e-30	up	0		AT3G22640	PAP85	cupin family protein	8421.63	1.79039	0.000119344	0.000606805	up	0
AT4G32280	IAA29	indole-3-acetic acid inducible 29	1973.93	2.84775	2.06472e-47	2.20513e-45	up	0		AT1G09240	NAS3	nicotianamine synthase 3	2080.43	1.70078	2.76304e-29	2.03895e-27	up	0		AT5G48570	FKBP65	FKBP-type peptidyl-prolyl cis-trans isomerase family protein	3011.03	2.87073	1.357e-50	6.87378e-48	up	0
AT4G37235	0	Uncharacterised protein family (UPF0497)	29.3956	1.41938	0.0202722	0.0452117	up	0		AT2G33175	0	0	175.56	1.84761	1.03315e-05	5.71716e-05	up	0		AT1G18830	SEC31A	Transducin/WD40 repeat-like superfamily protein	188.063	1.22155	5.21472e-05	0.000289146	up	0
ATMG00490	ORF107C	Mitovirus RNA-dependent RNA polymerase	38.6837	1.54491	0.000742345	0.00236959	up	0		AT3G12203	SCPL17	serine carboxypeptidase-like 17	189.586	1.75155	2.05888e-08	1.82591e-07	up	0		AT5G07200	GA20OX3	gibberellin 20-oxidase 3	177.911	1.66155	0.0020227	0.00728377	up	0
AT1G80660	AHA9	H(+)-ATPase 9	28.155	2.9015	0.000558839	0.00183588	up	0		AT2G37560	ORC2	origin recognition complex second largest subunit 2	119.73	1.01411	0.00054249	0.00205491	up	0		AT3G19920	0	0	393.882	2.6329	8.45837e-07	7.06968e-06	up	0
AT4G24910	0	Protein of unknown function (DUF579)	212.268	1.82064	1.94365e-11	1.97149e-10	up	0		AT3G45130	LAS1	lanosterol synthase 1	1916.05	1.94751	0.00308518	0.00955457	up	0		AT2G36640	ECP63	embryonic cell protein 63	1942.42	4.24816	0.00183859	0.00669881	up	0
AT1G09650	0	F-box and associated interaction domains-containing protein	92.8717	1.11489	0.0215375	0.0476316	up	0		AT5G51440	HSP23.5	HSP20-like chaperones superfamily protein	2056.61	1.50832	1.81595e-11	2.43203e-10	up	0		AT4G08360	0	KOW domain-containing protein	247.365	1.46028	2.29607e-13	5.50558e-12	up	0
AT4G37850	BHLH25	basic helix-loop-helix (bHLH) DNA-binding superfamily protein	302.616	2.15269	2.70958e-13	3.34386e-12	up	0		AT4G29700	0	Alkaline-phosphatase-like family protein	699.679	1.22091	2.9587e-06	1.81901e-05	up	0		AT4G22760	PCMP-E6	Tetratricopeptide repeat (TPR)-like superfamily protein	632.213	1.05638	8.97799e-17	3.33268e-15	up	0
AT5G64210	AOX2	alternative oxidase 2	55.462	2.56863	0.00775269	0.0194954	up	0		AT1G03987	0	#N/A	59.4396	1.61119	8.93804e-05	0.000406668	up	0		AT4G13820	0	Leucine-rich repeat (LRR) family protein	176.542	1.26901	7.75207e-08	7.87317e-07	up	0
AT1G25310	MEE8	basic helix-loop-helix (bHLH) DNA-binding family protein	6.15886	5.95525	0.0168814	0.0385586	up	0		AT4G19700	BOI	SBP (S-ribonuclease binding protein) family protein	5742.66	1.23601	2.9221e-18	8.26987e-17	up	0		AT3G26830	CYP71B15	Cytochrome P450 superfamily protein	502.042	2.48276	6.2194e-15	1.82191e-13	up	0
ATMG00670	ORF275	0	196.32	1.38494	4.12959e-09	3.12947e-08	up	0		AT5G27060	AtRLP53	receptor like protein 53	149.086	1.84288	7.64035e-11	9.55175e-10	up	0		ATMG01190	ATP1	ATP synthase subunit 1	1527.31	1.16299	3.6867e-17	1.44812e-15	up	0
AT1G56320	0	0	137.688	1.39837	0.00121528	0.0037004	up	0		AT2G19890	0	0	10.4627	6.75043	1.6945e-05	8.98872e-05	up	0		AT5G48000	CYP708A2	cytochrome P450, family 708, subfamily A, polypeptide 2	3449.09	2.83887	1.74281e-23	1.37135e-21	up	0
AT1G02440	ATARFD1A	ADP-ribosylation factor D1A	14.2061	1.86448	0.0168021	0.038398	up	0		AT3G46080	ZAT8	C2H2-type zinc finger family protein	290.345	2.47313	7.75745e-20	2.56464e-18	up	0		AT5G49525	0	0	68.1851	1.05547	0.00212733	0.00761879	up	0
AT2G43660	0	Carbohydrate-binding X8 domain superfamily protein	9.94351	3.16981	0.0216008	0.0477428	up	0		AT1G33440	NPF4.4	Major facilitator superfamily protein	272.567	1.18732	6.76854e-11	8.51157e-10	up	0		AT1G03070	LFG4	Bax inhibitor-1 family protein	188.338	1.68218	1.9474e-14	5.38058e-13	up	0
AT1G09510	0	NAD(P)-binding Rossmann-fold superfamily protein	3.7952	5.25602	0.0110581	0.0266417	up	0		AT3G50940	0	P-loop containing nucleoside triphosphate hydrolases superfamily protein	113.611	1.62703	1.57326e-06	1.01803e-05	up	0		AT5G64450	0	0	79.3731	1.56917	7.45187e-05	0.000398296	up	0
AT1G28970	0	pre-tRNA	45.0449	2.86475	7.22958e-09	5.31885e-08	up	0		AT3G60710	0	F-box family protein	52.554	1.65408	3.11532e-05	0.000155851	up	0		AT5G14280	GPL2	DNA-binding storekeeper protein-related	135.823	1.73472	5.28313e-09	6.69032e-08	up	0
AT1G20515	0	other RNA	100.242	1.4973	0.00134134	0.00404674	up	0		AT1G20680	0	Protein of unknown function (DUF833)	45.9258	1.6203	0.0189837	0.0461087	up	0		AT4G15280	UGT71B5	UDP-glucosyl transferase 71B5	253.047	1.78739	9.78256e-18	4.14378e-16	up	0
AT3G02810	LIP2	Protein kinase superfamily protein	38.2247	3.17535	1.38007e-08	9.74761e-08	up	0		AT1G74310	CLPB1	heat shock protein 101	2315.05	1.69614	3.57001e-70	2.04316e-67	up	0		AT4G37990	CAD8	elicitor-activated gene 3-2	721.912	2.38442	0.000884082	0.00353139	up	0
AT2G32460	MYB101	myb domain protein 101	415.022	1.65887	5.02228e-12	5.39075e-11	up	0		AT2G02630	0	Cysteine/Histidine-rich C1 domain family protein	282.153	1.71647	1.61941e-08	1.46133e-07	up	0		AT3G56880	0	VQ motif-containing protein	11093.7	1.27318	3.13119e-11	5.62274e-10	up	0
AT5G64180	0	0	3228.56	1.12382	8.46615e-49	9.73114e-47	up	0		AT5G42850	0	Thioredoxin superfamily protein	7736.2	1.00168	4.67952e-35	5.60542e-33	up	0		AT4G29610	CDA6	Cytidine/deoxycytidylate deaminase family protein	18.1399	1.73804	0.00698056	0.0211469	up	0
AT1G07645	ATDSI-1VOC	dessication-induced 1VOC superfamily protein	77.8335	3.06509	0.000980735	0.00305418	up	0		AT3G05320	OFUT23	O-fucosyltransferase family protein	613.288	1.34436	7.25004e-09	6.88486e-08	up	0		AT2G35345	0	0	40.2612	1.2543	0.00579644	0.0181517	up	0
AT5G62720	0	Integral membrane HPP family protein	6496.37	1.31151	2.83827e-62	5.68364e-60	up	0		AT1G13448	0	other RNA	86.1375	1.28154	0.000323238	0.00129145	up	0		AT5G12020	HSP17.6	17.6 kDa class II heat shock protein	213.342	4.34395	1.14908e-17	4.80046e-16	up	0
AT3G59730	LECRK56	Concanavalin A-like lectin protein kinase family protein	49.7965	1.78427	0.00438219	0.0116944	up	0		AT3G50570	0	hydroxyproline-rich glycoprotein family protein	731.457	1.31574	6.57147e-21	2.41429e-19	up	0		AT1G49940	0	0	113.629	1.03006	0.000483969	0.00208898	up	0
AT1G29535	0	#N/A	86.6597	1.13878	0.0126275	0.0298936	up	0		AT4G36280	MORC2	Histidine kinase-, DNA gyrase B-, and HSP90-like ATPase family protein	213.575	1.10012	1.32876e-06	8.6921e-06	up	0		AT2G21430	RD19B	Papain family cysteine protease	476.632	1.02511	1.13182e-09	1.5859e-08	up	0
AT3G61090	0	Putative endonuclease or glycosyl hydrolase	19.981	3.33209	0.00797804	0.0200032	up	0		AT2G02850	ARPN	plantacyanin	649.329	1.0252	2.28469e-05	0.000117445	up	0		AT2G12190	0	Cytochrome P450 superfamily protein	806.799	1.19649	7.35755e-20	3.91447e-18	up	0
AT2G07775	0	0	58.4396	1.26848	0.00336121	0.00924084	up	0		ATMG00440	ORF152A	0	14.3519	2.53544	0.00308671	0.00955814	up	0		AT2G32120	HSP70-8	heat-shock protein 70T-2	3861.48	2.08658	2.87631e-19	1.42724e-17	up	0
AT2G07776	0	0	198.755	2.20061	1.45615e-19	3.12597e-18	up	0		AT4G18980	AtS40-3	AtS40-3	25.7686	1.91122	0.00878947	0.0238479	up	0		AT3G61190	BAP1	BON association protein 1	739.832	1.89064	4.01348e-10	6.06111e-09	up	0
AT2G07777	0	ATP synthase 9 mitochondrial	574.656	1.8898	2.26564e-35	1.36642e-33	up	0		AT3G27900	0	Protein of unknown function (DUF1184)	65.0239	3.40359	1.67054e-11	2.24898e-10	up	0		AT5G06760	LEA46	Late Embryogenesis Abundant 4-5	2368.59	2.11711	9.66304e-05	0.00050353	up	0
AT2G07772	0	0	31.7348	1.49887	0.00210097	0.00608018	up	0		AT4G10780	0	LRR and NB-ARC domains-containing disease resistance protein	116.01	2.07557	7.86398e-10	8.55998e-09	up	0		AT1G13650	0	0	252.125	2.67709	3.24989e-14	8.69284e-13	up	0
AT2G07779	0	0	156.204	1.90843	3.46876e-11	3.40005e-10	up	0		AT5G23810	AAP7	amino acid permease 7	419.037	1.02785	2.91784e-08	2.53188e-07	up	0		AT1G09240	NAS3	nicotianamine synthase 3	820.592	1.64239	9.99271e-25	8.803e-23	up	0
AT3G63440	CKX6	cytokinin oxidase/dehydrogenase 6	703.967	1.10878	9.39234e-18	1.75598e-16	up	0		AT3G58780	SHP1	K-box region and MADS-box transcription factor family protein	58.6509	1.12437	0.00554394	0.0159601	up	0		AT3G12203	SCPL17	serine carboxypeptidase-like 17	167.137	1.92366	3.3137e-13	7.73218e-12	up	0
AT3G49570	LSU3	response to low sulfur 3	220.962	2.4572	7.88225e-15	1.11994e-13	up	0		AT2G31910	CHX21	cation/H+ exchanger 21	97.7958	2.87528	1.06016e-16	2.60032e-15	up	0		AT5G07330	0	0	660.755	3.40732	0.00172902	0.00635804	up	0
AT4G27460	CBSX5	Cystathionine beta-synthase (CBS) family protein	1208.49	1.58595	2.37038e-14	3.22664e-13	up	0		AT1G28980	0	pre-tRNA	11.4212	2.64925	0.00519533	0.0151016	up	0		AT1G69710	0	Regulator of chromosome condensation (RCC1) family with FYVE zinc finger domain	97.878	1.02054	0.0158469	0.0424013	up	0
ATMG01050	ORF159	0	80.3141	2.93583	1.10822e-15	1.70503e-14	up	0		AT3G50480	HR4	homolog of RPW8 4	15011.4	1.04316	0.00810866	0.0222681	up	0		AT5G39410	0	Saccharopine dehydrogenase	1556.83	1.21663	4.89674e-35	1.1232e-32	up	0
AT1G51538	0	Aminotransferase-like, plant mobile domain family protein	29.0608	1.51506	0.0114393	0.0274364	up	0		AT1G14100	FUT8	fucosyltransferase 8	17.5116	3.97765	0.000782803	0.00285234	up	0		AT3G45130	LAS1	lanosterol synthase 1	497.283	1.4729	1.16193e-05	7.5096e-05	up	0
AT4G03940	0	0	582.415	1.19184	7.73711e-20	1.70522e-18	up	0		AT5G14920	GASA14	Gibberellin-regulated family protein	31256.1	1.83335	5.0354e-08	4.20552e-07	up	0		AT4G29700	0	Alkaline-phosphatase-like family protein	869.726	1.16339	0.000120807	0.000612959	up	0
AT3G13280	0	Putative endonuclease or glycosyl hydrolase	14.4543	3.55772	0.00767199	0.0193076	up	0		AT1G08440	ALMT2	Aluminium activated malate transporter family protein	238.087	3.58584	6.88582e-26	4.02126e-24	up	0		AT1G03987	0	#N/A	60.8213	2.12602	3.28517e-05	0.000191182	up	0
AT5G37247	0	#N/A	5.43481	5.77548	0.00178101	0.00523819	up	0		AT3G62050	0	Putative endonuclease or glycosyl hydrolase	123.48	1.12598	0.000853496	0.00308548	up	0		AT5G27060	AtRLP53	receptor like protein 53	83.884	2.17739	1.93147e-10	3.0594e-09	up	0
AT5G26865	0	#N/A	55.7861	1.67594	2.60038e-05	0.000110462	up	0		AT4G22050	0	Eukaryotic aspartyl protease family protein	195.515	4.37874	6.94228e-35	8.16399e-33	up	0		AT1G26680	0	transcriptional factor B3 family protein	177.402	1.11574	1.08521e-05	7.06828e-05	up	0
AT1G04427	0	#N/A	63.9231	1.67409	1.05099e-05	4.7832e-05	up	0		AT1G68850	PER11	Peroxidase superfamily protein	325.394	1.44711	0.00549074	0.0158263	up	0		AT3G60120	BGLU27	beta glucosidase 27	99.3472	4.77358	1.66877e-09	2.28459e-08	up	0
AT1G18710	AtMYB47	myb domain protein 47	90.742	1.21201	0.00316104	0.00875414	up	0		AT3G22740	HMT3	homocysteine S-methyltransferase 3	186.041	1.58865	4.15001e-05	0.000203154	up	0		AT3G46080	ZAT8	C2H2-type zinc finger family protein	197.678	2.53156	7.25993e-11	1.23009e-09	up	0
AT3G45060	NRT2.6	high affinity nitrate transporter 2.6	209.915	3.04172	1.71299e-36	1.1032e-34	up	0		AT1G70720	0	Plant invertase/pectin methylesterase inhibitor superfamily protein	80.2531	6.01695	3.85527e-15	7.94945e-14	up	0		AT1G33440	NPF4.4	Major facilitator superfamily protein	457.603	1.09857	4.43233e-15	1.3223e-13	up	0
AT1G31490	0	HXXXD-type acyl-transferase family protein	120.805	1.12922	0.000244326	0.000863445	up	0		AT1G75290	0	NAD(P)-binding Rossmann-fold superfamily protein	282.076	1.13863	2.43898e-07	1.81071e-06	up	0		AT3G50940	0	P-loop containing nucleoside triphosphate hydrolases superfamily protein	92.519	1.35582	4.16736e-05	0.000236134	up	0
ATMG00300	ORF145A	Gag-Pol-related retrotransposon family protein	33.0711	1.20666	0.0199663	0.0446188	up	0		AT4G27560	UGT79B2	UDP-Glycosyltransferase superfamily protein	144.68	1.38563	5.05825e-05	0.000243177	up	0		AT1G74310	CLPB1	heat shock protein 101	2105.67	1.46344	2.43023e-14	6.59471e-13	up	0
AT5G53090	0	NAD(P)-binding Rossmann-fold superfamily protein	490.175	1.14404	8.84975e-13	1.03108e-11	up	0		AT2G23590	MES8	methyl esterase 8	447.674	1.1519	7.14697e-06	4.074e-05	up	0		AT2G02630	0	Cysteine/Histidine-rich C1 domain family protein	287.802	1.41853	2.92539e-08	3.22722e-07	up	0
AT3G29255	0	catalytics;intramolecular transferases	4.4882	5.49965	0.00524448	0.0137366	up	0		AT1G64260	0	MuDR family transposase	62.6972	1.07486	0.0128863	0.033131	up	0		AT1G24140	3MMP	Matrixin family protein	173.24	1.34133	0.0079471	0.0235756	up	0
AT4G28520	CRC	cruciferin 3	2531.54	3.92746	0.0001202	0.000450236	up	0		AT5G39670	CML46	Calcium-binding EF-hand family protein	239.544	1.58624	2.34631e-05	0.000120396	up	0		AT5G57790	0	0	865.87	1.22146	2.00452e-09	2.71218e-08	up	0
AT5G07130	LAC13	laccase 13	403.989	1.16759	2.44331e-07	1.43673e-06	up	0		AT5G48100	TT10	Laccase/Diphenol oxidase family protein	52.1271	1.14534	0.0206722	0.0494972	up	0		AT4G36280	MORC2	Histidine kinase-, DNA gyrase B-, and HSP90-like ATPase family protein	207.034	1.40174	1.42935e-08	1.67002e-07	up	0
AT2G07633	0	#N/A	125.705	2.21954	1.12037e-10	1.03523e-09	up	0		AT2G07749	0	Mitovirus RNA-dependent RNA polymerase	111.675	1.67857	2.69183e-05	0.000136414	up	0		AT5G06740	0	Concanavalin A-like lectin protein kinase family protein	243.514	1.00006	0.00163441	0.00605409	up	0
AT2G07634	0	#N/A	16.2009	3.01254	8.02943e-05	0.000309947	up	0		AT2G07741	0	ATPase, F0 complex, subunit A protein	292.267	1.4299	8.54695e-07	5.75021e-06	up	0		AT4G06310	0	#N/A	35.789	1.4182	0.0033132	0.0112244	up	0
AT2G07637	0	#N/A	10.0012	2.04623	0.0208733	0.0463788	up	0		AT1G17030	0	0	95.6837	1.22455	0.00113532	0.00397324	up	0		AT5G09610	APUM21	pumilio 21	65.9161	3.1268	8.55044e-06	5.69265e-05	up	0
AT2G40530	CEP15	0	594.348	1.28154	2.4496e-09	1.92071e-08	up	0		AT5G03485	0	#N/A	62.0003	1.05096	0.0157904	0.0393689	up	0		ATMG00440	ORF152A	0	15.9711	2.97442	5.20439e-05	0.000288705	up	0
AT5G40960	0	Protein of unknown function (DUF 3339)	341.748	1.0626	1.57284e-06	8.16095e-06	up	0		AT2G21235	0	Basic-leucine zipper (bZIP) transcription factor family protein	283.38	2.69803	5.09585e-16	1.14819e-14	up	0		AT5G45090	PP2A7	phloem protein 2-A7	11.2442	3.29076	0.0152819	0.0411068	up	0
AT5G41612	0	other RNA	465.831	1.15853	4.16881e-13	5.05463e-12	up	0		AT1G12200	0	Flavin-binding monooxygenase family protein	2752.04	1.04896	2.55187e-35	3.10003e-33	up	0		AT3G27900	0	Protein of unknown function (DUF1184)	90.9227	2.02463	8.32904e-07	6.9694e-06	up	0
AT4G30550	GGP3	Class I glutamine amidotransferase-like superfamily protein	10538.1	1.14461	4.67245e-33	2.50553e-31	up	0		AT1G70880	0	Polyketide cyclase/dehydrase and lipid transport superfamily protein	298.024	1.07685	0.0187513	0.0456599	up	0		AT5G23810	AAP7	amino acid permease 7	267.063	1.41963	5.70625e-09	7.15164e-08	up	0
AT1G35625	RMR6	RING/U-box superfamily protein	252.808	1.82211	0.000143791	0.000530232	up	0		AT4G28720	YUC8	Flavin-binding monooxygenase family protein	312.947	1.22042	1.2742e-08	1.1674e-07	up	0		AT3G58780	SHP1	K-box region and MADS-box transcription factor family protein	97.3497	1.34909	0.000353068	0.00158561	up	0
AT1G54957	0	#N/A	5.3859	5.76108	0.00242481	0.00690508	up	0		AT4G27220	0	NB-ARC domain-containing disease resistance protein	48.4728	1.07956	0.018319	0.0447447	up	0		AT2G31910	CHX21	cation/H+ exchanger 21	154.564	2.89677	1.55327e-14	4.34678e-13	up	0
AT4G24420	0	RNA-binding (RRM/RBD/RNP motifs) family protein	50.0585	2.12003	6.66089e-06	3.13788e-05	up	0		AT3G20190	PRK4	Leucine-rich repeat protein kinase family protein	52.1408	2.20312	0.0141567	0.0358851	up	0		AT1G28980	0	pre-tRNA	18.3633	2.2689	0.000520942	0.00222775	up	0
AT1G15580	IAA5	indole-3-acetic acid inducible 5	33.1685	1.31414	0.0212211	0.0470453	up	0		AT5G23770	DUF8	DOMAIN OF UNKNOWN FUNCTION 724 8	577.438	1.06424	1.3811e-10	1.67226e-09	up	0		AT4G24150	GRF8	growth-regulating factor 8	241.458	1.12276	0.000373981	0.00166691	up	0
AT3G44690	0	0	1016.57	1.13828	1.67177e-13	2.09745e-12	up	0		AT4G07230	0	#N/A	7.68203	3.77294	0.0147062	0.0370592	up	0		AT5G55340	AT5	MBOAT (membrane bound O-acyl transferase) family protein	56.4018	1.4541	0.00575145	0.0180323	up	0
ATMG01200	ORF294	0	569.2	1.77641	1.37705e-30	6.60983e-29	up	0		AT4G16146	0	cAMP-regulated phosphoprotein 19-related protein	188.134	1.11756	5.38066e-07	3.76763e-06	up	0		AT1G23070	0	Protein of unknown function (DUF300)	249.956	3.92353	3.44973e-27	3.77823e-25	up	0
AT5G61090	0	Polynucleotidyl transferase, ribonuclease H-like superfamily protein	13.0863	3.36266	0.0091562	0.0225578	up	0		AT1G52810	0	2-oxoglutarate (2OG) and Fe(II)-dependent oxygenase superfamily protein	5.41721	5.80774	0.00231458	0.00741323	up	0		AT1G14100	FUT8	fucosyltransferase 8	5.75699	5.9869	0.000563317	0.002382	up	0
AT2G21730	CAD2	cinnamyl alcohol dehydrogenase homolog 2	89.7685	1.96119	2.8029e-08	1.90315e-07	up	0		AT1G12030	0	Protein of unknown function (DUF506)	174.586	1.50516	0.0014506	0.0049221	up	0		AT5G14920	GASA14	Gibberellin-regulated family protein	68138.7	1.50226	1.75788e-11	3.25771e-10	up	0
AT3G29250	SDR4	NAD(P)-binding Rossmann-fold superfamily protein	3100.15	1.91903	0.00497569	0.0131054	up	0		ATMG01210	ORF101B	0	51.5395	1.52755	0.000697084	0.00257165	up	0		AT4G28460	PIP1	0	34.2355	2.38612	0.0140329	0.0382422	up	0
AT3G04960	0	Domain of unknown function (DUF3444)	206.187	2.33298	6.87528e-14	8.94554e-13	up	0		AT1G73610	0	GDSL-like Lipase/Acylhydrolase superfamily protein	1341.5	2.68767	1.21864e-26	7.54445e-25	up	0		AT3G12030	0	Protein of unknown function DUF106, transmembrane	12.207	3.76434	0.0121395	0.0337997	up	0
AT5G51790	0	basic helix-loop-helix (bHLH) DNA-binding superfamily protein	411.623	2.0444	7.94496e-08	5.04572e-07	up	0		AT5G52640	HSP90-1	heat shock protein 90.1	15108	3.05811	3.7346e-230	1.92362e-226	up	0		AT3G27660	OL2	oleosin 4	221.046	2.53221	9.31136e-18	3.96491e-16	up	0
AT2G27300	NTL8	NTM1-like 8	105.891	1.44883	0.00122788	0.00373212	up	0		AT1G49560	HHO6	Homeodomain-like superfamily protein	978.557	1.35469	5.16945e-29	3.76085e-27	up	0		AT4G13480	AtMYB79	myb domain protein 79	78.7879	1.16761	0.000486842	0.00210101	up	0
ATMG01100	ORF105A	0	34.7387	2.07743	3.96847e-05	0.000162181	up	0		AT1G43605	0	#N/A	55.0071	1.99682	0.000133433	0.000585126	up	0		AT4G22050	0	Eukaryotic aspartyl protease family protein	139.635	2.7966	2.72244e-17	1.08514e-15	up	0
AT5G06820	SRF2	STRUBBELIG-receptor family 2	169.044	1.18712	1.02776e-05	4.68423e-05	up	0		AT1G69870	NPF2.13	nitrate transporter 1.7	8865.79	1.23312	3.46177e-22	1.44497e-20	up	0		AT2G40170	EM6	Stress induced protein	1264.6	2.28525	0.0106982	0.0303555	up	0
AT4G24000	CSLG2	cellulose synthase like G2	207.421	3.92345	4.2584e-21	1.03363e-19	up	0		AT5G13690	NAGLU	alpha-N-acetylglucosaminidase family / NAGLU family	5020.98	1.0667	3.87107e-31	3.34549e-29	up	0		AT3G22740	HMT3	homocysteine S-methyltransferase 3	161.333	1.64758	5.90189e-08	6.12195e-07	up	0
AT2G44460	BGLU28	beta glucosidase 28	478.913	2.10461	3.92958e-06	1.9255e-05	up	0		AT2G28140	0	Protein of unknown function (DUF1635)	168.427	1.00107	7.91365e-05	0.00036479	up	0		AT1G70720	0	Plant invertase/pectin methylesterase inhibitor superfamily protein	37.7839	3.13279	5.10298e-06	3.57253e-05	up	0
AT1G07400	HSP17.8	HSP20-like chaperones superfamily protein	274.395	2.30163	1.02521e-27	4.10596e-26	up	0		AT3G07255	0	#N/A	20.946	2.42873	0.0198405	0.0478348	up	0		AT4G27560	UGT79B2	UDP-Glycosyltransferase superfamily protein	171.25	2.0745	8.99642e-11	1.50439e-09	up	0
AT5G01815	0	#N/A	532.379	1.31793	4.24517e-09	3.21264e-08	up	0		AT2G18490	0	C2H2-like zinc finger protein	86.4478	1.77738	1.2847e-05	6.94961e-05	up	0		AT2G21660	RBG7	cold, circadian rhythm, and rna binding 2	13160.7	1.25923	1.21176e-30	1.88863e-28	up	0
AT2G05155	0	#N/A	56.7959	2.16512	7.60512e-07	4.12385e-06	up	0		AT1G28005	0	#N/A	6.75055	6.1259	0.000959874	0.00342533	up	0		AT1G35614	0	0	3.66494	5.33698	0.00923836	0.026763	up	0
AT5G64870	FLOT3	SPFH/Band 7/PHB domain-containing membrane-associated protein family	336.556	1.53012	1.67738e-11	1.71157e-10	up	0		AT1G76720	0	eukaryotic translation initiation factor 2 (eIF-2) family protein	3084.03	1.04358	8.23387e-22	3.26741e-20	up	0		AT1G64260	0	MuDR family transposase	44.5927	1.43318	0.000616867	0.00258328	up	0
AT3G11773	0	Thioredoxin superfamily protein	78.5821	1.28052	0.00145508	0.0043637	up	0		AT3G60961	0	P-loop containing nucleoside triphosphate hydrolases superfamily protein	197.904	1.57437	1.33827e-11	1.82455e-10	up	0		AT5G39670	CML46	Calcium-binding EF-hand family protein	208.473	2.08741	4.12486e-07	3.66163e-06	up	0
AT3G23060	0	RING/U-box superfamily protein	85.4232	2.43501	6.67272e-12	7.0822e-11	up	0		AT1G70080	TPS06	Terpenoid cyclases/Protein prenyltransferases superfamily protein	177.319	1.41825	0.0013145	0.00451502	up	0		AT2G07749	0	Mitovirus RNA-dependent RNA polymerase	115.314	1.54987	1.37604e-05	8.72415e-05	up	0
AT4G27654	0	0	18.1571	3.75843	0.000185985	0.000671339	up	0		AT3G60970	ABCC15	multidrug resistance-associated protein 15	89.0851	1.67072	6.73385e-05	0.000314915	up	0		AT2G07741	0	ATPase, F0 complex, subunit A protein	316.771	1.27098	6.07745e-09	7.57392e-08	up	0
AT5G26620	0	0	46.0755	1.27224	0.0128317	0.030308	up	0		AT2G22760	BHLH19	basic helix-loop-helix (bHLH) DNA-binding superfamily protein	13.5629	3.58447	0.00603016	0.0171908	up	0		AT2G21235	0	Basic-leucine zipper (bZIP) transcription factor family protein	157.866	1.99441	7.90477e-14	2.01887e-12	up	0
AT5G58120	0	Disease resistance protein (TIR-NBS-LRR class) family	2093.91	1.32185	4.25508e-52	5.50839e-50	up	0		AT1G59660	NUP98B	Nucleoporin autopeptidase	1222.28	1.17265	7.21877e-22	2.89133e-20	up	0		AT1G70880	0	Polyketide cyclase/dehydrase and lipid transport superfamily protein	189.292	1.28809	0.00158959	0.00591237	up	0
AT3G01475	0	#N/A	94.2676	1.21357	0.0014934	0.00446816	up	0		AT2G25470	AtRLP21	receptor like protein 21	406.398	1.58523	6.01089e-06	3.48502e-05	up	0		AT4G28720	YUC8	Flavin-binding monooxygenase family protein	606.104	1.09172	2.21692e-05	0.000133952	up	0
AT1G01810	0	0	66.5003	1.30364	0.000422635	0.00142558	up	0		AT2G42360	ATL41	RING/U-box superfamily protein	5.82548	5.90764	0.0158253	0.0394391	up	0		AT3G20190	PRK4	Leucine-rich repeat protein kinase family protein	32.4557	2.99792	0.00112971	0.00438923	up	0
AT5G67080	MAPKKK19	mitogen-activated protein kinase kinase kinase 19	95.8963	1.00355	0.0120739	0.0287512	up	0		AT2G39030	NATA1	Acyl-CoA N-acyltransferases (NAT) superfamily protein	3781.09	3.22105	2.26906e-10	2.66716e-09	up	0		AT5G03010	0	Galactose oxidase/kelch repeat superfamily protein	58.4552	1.67766	0.00081958	0.00329867	up	0
AT1G17020	SRG1	senescence-related gene 1	3688.02	1.41473	3.65716e-73	1.01892e-70	up	0		AT2G22980	SCPL13	serine carboxypeptidase-like 13	10886.2	1.17739	5.89693e-17	1.486e-15	up	0		AT4G16146	0	cAMP-regulated phosphoprotein 19-related protein	234.797	1.23191	1.80458e-06	1.4081e-05	up	0
AT2G40250	0	SGNH hydrolase-type esterase superfamily protein	4.7284	5.57346	0.00385736	0.0104258	up	0		AT3G07315	0	#N/A	83.6695	6.29062	0.000262251	0.00107071	up	0		AT1G12030	0	Protein of unknown function (DUF506)	134.334	1.77819	3.73474e-06	2.71226e-05	up	0
AT5G17150	0	Cystatin/monellin superfamily protein	23.6392	1.48974	0.015268	0.0353394	up	0		AT5G55690	0	MADS-box transcription factor family protein	16.6688	5.52314	2.4853e-05	0.000126923	up	0		AT5G65510	AIL7	AINTEGUMENTA-like 7	332.26	1.09023	0.00439113	0.0143175	up	0
AT2G36650	0	0	130.387	1.60959	3.54683e-07	2.02488e-06	up	0		AT1G65346	0	0	19.6973	2.18698	0.00182676	0.00602309	up	0		AT3G02020	AK3	aspartate kinase 3	471.666	1.39465	2.3921e-09	3.19921e-08	up	0
AT5G11870	0	Alkaline phytoceramidase (aPHC)	135.102	1.28386	5.10678e-08	3.34092e-07	up	0		AT2G43010	PIF4	phytochrome interacting factor 4	12280	1.51686	3.27089e-57	1.16998e-54	up	0		AT1G56170	NFYC2	nuclear factor Y, subunit C2	12.8448	2.57542	0.00241207	0.00848972	up	0
ATMG00170	ORF139A	0	259.262	3.13676	2.97787e-47	3.16717e-45	up	0		AT3G21000	0	Gag-Pol-related retrotransposon family protein	11.8594	2.89465	0.0159874	0.0397853	up	0		AT1G73610	0	GDSL-like Lipase/Acylhydrolase superfamily protein	419.985	2.86276	4.57428e-17	1.77951e-15	up	0
AT4G13420	POT5	high affinity K+ transporter 5	116.378	1.23012	0.000580766	0.00190069	up	0		AT1G70030	0	Paired amphipathic helix (PAH2) superfamily protein	85.7901	1.99368	0.000159961	0.000688444	up	0		AT5G52640	HSP90-1	heat shock protein 90.1	11414.7	2.52641	1.03036e-229	2.50522e-225	up	0
AT5G46180	DELTA-OAT	ornithine-delta-aminotransferase	15424.1	1.00008	6.48601e-46	6.49412e-44	up	0		AT4G31800	WRKY18	WRKY DNA-binding protein 18	2277.23	1.07458	1.6228e-05	8.62791e-05	up	0		AT2G15880	PEX3	Leucine-rich repeat (LRR) family protein	20266.4	1.12349	3.00246e-19	1.47698e-17	up	0
AT1G18960	0	myb-like HTH transcriptional regulator family protein	23.9901	3.89707	0.0010313	0.003191	up	0		AT4G29760	HTT4	0	14.5615	3.3895	0.0103337	0.0274225	up	0		AT3G49551	0	0	36.2529	1.52606	0.0016295	0.00603958	up	0
ATMG01110	ORF251	Mitovirus RNA-dependent RNA polymerase	55.3859	1.81328	7.56117e-06	3.52655e-05	up	0		AT3G23570	0	alpha/beta-Hydrolases superfamily protein	3888.05	1.06349	3.79483e-13	6.29717e-12	up	0		AT1G49560	HHO6	Homeodomain-like superfamily protein	931.842	1.4418	1.51662e-32	2.79357e-30	up	0
AT2G13430	0	0	3.64478	5.20106	0.0101493	0.0246895	up	0		AT1G28480	GRXC9	Thioredoxin superfamily protein	62.4444	2.20647	2.07211e-07	1.55131e-06	up	0		AT3G04220	0	Disease resistance protein (TIR-NBS-LRR class) family	115.897	1.56797	1.38878e-07	1.35338e-06	up	0
AT5G60310	LECRK110	Concanavalin A-like lectin protein kinase family protein	407.255	1.52765	1.79379e-07	1.07678e-06	up	0		AT3G47110	0	Leucine-rich repeat protein kinase family protein	369.981	2.06424	1.56869e-21	6.06608e-20	up	0		AT5G13690	NAGLU	alpha-N-acetylglucosaminidase family / NAGLU family	4412.11	1.09928	4.95393e-24	4.13917e-22	up	0
AT1G23850	0	0	1461.13	1.22071	3.39333e-37	2.29493e-35	up	0		AT2G42040	0	0	3133.96	1.01065	2.96428e-22	1.25977e-20	up	0		AT5G50060	0	Plant invertase/pectin methylesterase inhibitor superfamily protein	10.2825	6.82417	5.93689e-06	4.09618e-05	up	0
AT5G20240	PI	K-box region and MADS-box transcription factor family protein	1780.38	3.38346	4.99405e-56	7.85322e-54	up	0		AT1G18590	SOT17	sulfotransferase 17	746.376	1.16904	0.000297107	0.00119782	up	0		ATMG00060	NAD5C	NADH dehydrogenase subunit 5C	213.366	1.0384	6.21503e-05	0.000338437	up	0
AT4G13450	0	Adenine nucleotide alpha hydrolases-like superfamily protein	11.0984	2.54866	0.00438959	0.0117129	up	0		AT2G25625	0	0	482.475	1.20861	9.07936e-05	0.000412471	up	0		AT2G28140	0	Protein of unknown function (DUF1635)	155.978	1.22908	0.00118693	0.00458736	up	0
AT3G55910	0	0	205.163	1.20599	9.15225e-06	4.21319e-05	up	0		AT1G30160	0	Protein of unknown function (DUF295)	85.713	1.4369	0.000551312	0.00208372	up	0		AT3G07255	0	#N/A	47.5263	2.62908	0.0116695	0.0326616	up	0
AT2G14160	0	RNA-binding (RRM/RBD/RNP motifs) family protein	34.6204	1.84332	0.000875752	0.00275292	up	0		AT5G07010	SOT15	sulfotransferase 2A	1308.47	1.13448	9.64203e-14	1.74138e-12	up	0		AT1G76720	0	eukaryotic translation initiation factor 2 (eIF-2) family protein	2489.9	1.05557	7.04552e-08	7.21283e-07	up	0
AT1G01695	0	Phosphatidylinositol N-acetyglucosaminlytransferase subunit P-related	77.1432	2.3134	4.26942e-09	3.22813e-08	up	0		AT1G24265	0	Protein of unknown function (DUF1664)	459.123	1.05776	2.99617e-09	2.99664e-08	up	0		AT3G60961	0	P-loop containing nucleoside triphosphate hydrolases superfamily protein	115.925	1.96997	0.00123704	0.00475609	up	0
AT4G23000	0	Calcineurin-like metallo-phosphoesterase superfamily protein	285.56	1.0312	2.26804e-08	1.55315e-07	up	0		AT2G18590	0	Major facilitator superfamily protein	316.814	2.79844	6.90111e-31	5.73326e-29	up	0		AT2G22760	BHLH19	basic helix-loop-helix (bHLH) DNA-binding superfamily protein	11.8613	3.39673	0.0125011	0.03467	up	0
AT1G10300	0	Nucleolar GTP-binding protein	84.8304	2.43497	4.78035e-06	2.30781e-05	up	0		AT4G36010	0	Pathogenesis-related thaumatin superfamily protein	527.986	1.2794	3.32529e-15	6.90084e-14	up	0		AT5G23155	0	other RNA	584.683	1.05598	1.68951e-06	1.32855e-05	up	0
AT5G05085	0	#N/A	29.8243	2.16391	0.0118749	0.0283644	up	0		AT2G34870	MEE26	hydroxyproline-rich glycoprotein family protein	15.5663	4.09051	0.00252996	0.00801729	up	0		AT1G59660	NUP98B	Nucleoporin autopeptidase	1052.44	1.02708	2.30668e-20	1.29227e-18	up	0
AT4G34510	KCS17	3-ketoacyl-CoA synthase 17	106.969	2.85728	9.9818e-16	1.54314e-14	up	0		AT4G22390	0	F-box associated ubiquitination effector family protein	206.113	1.63469	8.01902e-11	1.00011e-09	up	0		AT3G12960	0	0	40.8847	2.5037	7.28361e-05	0.00039016	up	0
AT1G07330	0	0	32.8442	1.67069	0.00106989	0.0032949	up	0		AT4G12550	AIR1	Auxin-Induced in Root cultures 1	13959.7	3.70473	2.47434e-08	2.16749e-07	up	0		AT2G25470	AtRLP21	receptor like protein 21	401.958	1.41561	0.00854316	0.0250535	up	0
AT1G20450	ERD10	Dehydrin family protein	6391.64	1.35708	5.22327e-34	2.96858e-32	up	0		AT5G66630	DAR5	DA1-related protein 5	908.606	1.31475	1.54393e-23	7.1903e-22	up	0		AT5G51600	MAP65-3	Microtubule associated protein (MAP65/ASE1) family protein	746.509	1.36697	1.25614e-13	3.11651e-12	up	0
AT5G66110	HIPP27	Heavy metal transport/detoxification superfamily protein	598.777	2.18228	3.34734e-20	7.59283e-19	up	0		AT1G21890	0	nodulin MtN21 /EamA-like transporter family protein	12.5498	3.00667	0.0038262	0.0115305	up	0		AT3G06325	0	#N/A	56.2864	1.92221	5.01778e-06	3.51896e-05	up	0
AT5G50360	0	0	124.559	1.52292	0.00124408	0.0037751	up	0		AT4G11480	CRK32	cysteine-rich RLK (RECEPTOR-like protein kinase) 32	5.05125	5.70127	0.00203417	0.00661799	up	0		AT4G02690	LFG3	Bax inhibitor-1 family protein	71.4016	3.17602	4.25024e-14	1.12326e-12	up	0
AT1G61580	ARP2	R-protein L3 B	1514.81	1.14431	1.87188e-16	3.09749e-15	up	0		AT4G28790	BHLH23	basic helix-loop-helix (bHLH) DNA-binding superfamily protein	885.788	1.16513	6.30075e-13	1.01673e-11	up	0		AT2G39030	NATA1	Acyl-CoA N-acyltransferases (NAT) superfamily protein	701.139	2.80667	3.52413e-28	4.32756e-26	up	0
AT1G77640	ERF013	Integrase-type DNA-binding superfamily protein	523.299	1.37495	6.62222e-13	7.82576e-12	up	0		AT5G16530	PIN5	Auxin efflux carrier family protein	32.5304	1.68145	0.00287031	0.00897765	up	0		AT1G69580	0	Homeodomain-like superfamily protein	1426.76	1.11913	1.06399e-16	3.90195e-15	up	0
AT1G76480	0	0	15.6689	3.99402	0.00166533	0.00492679	up	0		AT5G57150	0	basic helix-loop-helix (bHLH) DNA-binding superfamily protein	2781.1	1.09277	2.48375e-32	2.34309e-30	up	0		AT2G22980	SCPL13	serine carboxypeptidase-like 13	9609.55	1.31792	0.00282339	0.00973869	up	0
AT5G03060	0	0	28.5111	2.2241	0.000210697	0.000753011	up	0		AT1G04580	AAO4	aldehyde oxidase 4	208.951	1.85647	1.1778e-06	7.76578e-06	up	0		AT5G20450	0	0	549.66	1.22898	1.05251e-17	4.44282e-16	up	0
AT1G09753	0	#N/A	16.4458	1.94206	0.0109026	0.0263191	up	0		AT4G21550	VAL3	VP1/ABI3-like 3	282.235	1.02647	0.000113	0.00050306	up	0		AT1G65346	0	0	17.8183	2.01259	0.00212881	0.00762183	up	0
AT3G22500	ECP31	Seed maturation protein	20.1279	3.23413	0.00895989	0.0221295	up	0		AT5G08150	SOB5	suppressor of phytochrome b 5	296.425	1.26826	1.89072e-05	9.90311e-05	up	0		AT2G43010	PIF4	phytochrome interacting factor 4	8323.99	1.24373	7.4243e-33	1.39934e-30	up	0
AT3G06425	0	#N/A	78.94	1.20455	0.000431123	0.00145097	up	0		AT4G04830	MSRB5	methionine sulfoxide reductase B5	2049.98	2.06807	1.84475e-16	4.37878e-15	up	0		AT3G21000	0	Gag-Pol-related retrotransposon family protein	24.8195	2.78055	8.76649e-06	5.81578e-05	up	0
AT2G47260	WRKY23	WRKY DNA-binding protein 23	1259.86	1.21964	1.26137e-16	2.11871e-15	up	0		AT1G69930	GSTU11	glutathione S-transferase TAU 11	712.985	1.89419	2.53892e-07	1.87625e-06	up	0		AT2G42560	0	late embryogenesis abundant domain-containing protein / LEA domain-containing protein	2174.99	4.35993	0.000992473	0.003918	up	0
AT3G55760	0	0	737.364	1.4085	1.75118e-10	1.57773e-09	up	0		AT4G23493	0	0	708.319	2.75946	1.6623e-51	4.86488e-49	up	0		AT1G70030	0	Paired amphipathic helix (PAH2) superfamily protein	60.267	2.37279	2.6196e-07	2.40441e-06	up	0
AT1G03710	0	Cystatin/monellin superfamily protein	6.65422	6.06976	0.000494437	0.00164462	up	0		AT4G23720	0	Protein of unknown function (DUF1191)	58.0614	1.29137	0.00656739	0.0185091	up	0		AT1G28480	GRXC9	Thioredoxin superfamily protein	105.549	2.69753	5.93543e-07	5.09583e-06	up	0
AT5G48570	FKBP65	FKBP-type peptidyl-prolyl cis-trans isomerase family protein	2303.26	2.62919	1.22712e-78	4.49336e-76	up	0		AT5G39330	0	Protein of unknown function (DUF1163)	175.393	1.52188	6.14539e-05	0.000289869	up	0		AT3G47110	0	Leucine-rich repeat protein kinase family protein	375.229	1.37349	8.6331e-14	2.19108e-12	up	0
AT5G07200	GA20OX3	gibberellin 20-oxidase 3	98.4388	2.49179	3.35791e-12	3.67507e-11	up	0		AT4G25810	XTH23	xyloglucan endotransglycosylase 6	15136.4	2.27976	6.42342e-42	1.26281e-39	up	0		AT5G59370	ACT4	actin 4	21.2845	2.53902	0.0128766	0.0355533	up	0
AT3G19920	0	0	208.047	1.34056	0.00715754	0.0181466	up	0		AT1G64100	0	pentatricopeptide (PPR) repeat-containing protein	24.3274	4.05435	0.000292656	0.00118099	up	0		AT2G15400	NRPD3B	DNA-directed RNA polymerase family protein	115.291	1.4009	4.83271e-06	3.40488e-05	up	0
AT2G25880	AtAUR2	ataurora2	971.761	1.09478	0.000339372	0.00116527	up	0		AT1G61700	NRPB10L	RNA polymerases N / 8 kDa subunit	3.6309	5.23128	0.0150924	0.0378729	up	0		AT5G18710	0	Domain of unknown function (DUF3444)	44.928	2.43651	8.59473e-06	5.71744e-05	up	0
AT5G39865	0	Glutaredoxin family protein	437.54	1.08278	5.08278e-07	2.83283e-06	up	0		AT4G34400	0	AP2/B3-like transcriptional factor family protein	76.7297	1.83052	6.66851e-08	5.4625e-07	up	0		AT1G18590	SOT17	sulfotransferase 17	701.965	1.34895	7.31918e-08	7.46784e-07	up	0
AT3G21330	BHLH87	basic helix-loop-helix (bHLH) DNA-binding superfamily protein	2054.99	2.70293	1.1476e-62	2.33455e-60	up	0		AT2G07669	0	0	55.394	1.51306	0.00399376	0.011984	up	0		AT3G15280	0	0	74.759	4.22165	1.66021e-05	0.000103186	up	0
AT4G08360	0	KOW domain-containing protein	327.895	1.49484	1.87627e-05	8.17763e-05	up	0		AT2G07667	0	0	113.985	1.72961	7.35142e-07	5.02331e-06	up	0		AT5G03860	MLS	malate synthase	16517	1.68426	7.92046e-13	1.77002e-11	up	0
AT4G22760	PCMP-E6	Tetratricopeptide repeat (TPR)-like superfamily protein	748.437	1.15847	2.27231e-21	5.64925e-20	up	0		AT2G07665	0	#N/A	116.832	1.281	0.000285015	0.00115286	up	0		AT2G25625	0	0	352.856	1.03152	5.05644e-08	5.32218e-07	up	0
AT1G34460	CYCB1	CYCLIN B1;5	607.381	1.18836	3.1531e-11	3.10728e-10	up	0		AT2G07662	0	#N/A	523.321	1.04951	2.02637e-09	2.07751e-08	up	0		AT2G18590	0	Major facilitator superfamily protein	183.806	4.18835	6.97525e-36	1.69596e-33	up	0
AT4G13820	0	Leucine-rich repeat (LRR) family protein	211.698	1.18938	2.55837e-07	1.49969e-06	up	0		AT2G07661	0	#N/A	21.4665	1.67108	0.0158916	0.0395699	up	0		AT2G40955	0	0	193.46	1.02883	8.88779e-08	8.95185e-07	up	0
AT2G43960	0	SWAP (Suppressor-of-White-APricot)/surp domain-containing protein	11.3661	4.2916	0.00204418	0.00592921	up	0		AT1G30040	GA2OX2	gibberellin 2-oxidase	995.825	1.59896	1.44339e-25	8.11639e-24	up	0		AT3G45160	0	Putative membrane lipoprotein	111.22	1.09897	0.000882503	0.00352682	up	0
AT3G26830	CYP71B15	Cytochrome P450 superfamily protein	723.025	1.93655	0.00154085	0.00459833	up	0		AT4G18330	0	Translation elongation factor EF1A/initiation factor IF2gamma family protein	17.7494	3.00008	0.00252105	0.00799301	up	0		AT4G36010	0	Pathogenesis-related thaumatin superfamily protein	896.847	1.06021	0.00154686	0.00577465	up	0
ATMG01190	ATP1	ATP synthase subunit 1	2100.05	1.63791	2.63815e-78	9.39183e-76	up	0		AT5G25290	0	F-box family protein with a domain of unknown function (DUF295)	61.8319	2.39657	0.00160783	0.00538615	up	0		AT2G34870	MEE26	hydroxyproline-rich glycoprotein family protein	18.0116	7.63306	3.00448e-08	3.30846e-07	up	0
AT5G48000	CYP708A2	cytochrome P450, family 708, subfamily A, polypeptide 2	4832.32	3.2354	1.1196e-05	5.06843e-05	up	0		AT3G27025	0	0	242.856	1.1143	1.04596e-06	6.95342e-06	up	0		AT4G22390	0	F-box associated ubiquitination effector family protein	329.075	1.62487	1.56719e-20	8.92383e-19	up	0
AT1G03070	LFG4	Bax inhibitor-1 family protein	204.48	1.92752	1.00397e-21	2.54538e-20	up	0		AT3G13680	0	F-box and associated interaction domains-containing protein	205.726	3.23374	8.58831e-32	7.73368e-30	up	0		AT4G12550	AIR1	Auxin-Induced in Root cultures 1	5473.2	4.28907	3.45522e-08	3.75716e-07	up	0
AT5G01542	0	0	1746.82	1.13716	9.10869e-06	4.19389e-05	up	0		AT3G61340	0	F-box and associated interaction domains-containing protein	54.3927	1.43236	0.015796	0.0393776	up	0		AT5G24470	APRR5	pseudo-response regulator 5	409.255	1.26028	0.000177562	0.000863274	up	0
AT5G64450	0	0	73.8607	1.53499	2.1915e-05	9.43283e-05	up	0		AT4G21320	HSA32	Aldolase-type TIM barrel family protein	4844.45	1.9746	1.09141e-48	3.05523e-46	up	0		AT1G21890	0	nodulin MtN21 /EamA-like transporter family protein	11.8842	5.10205	0.000743832	0.00302842	up	0
AT5G14280	GPL2	DNA-binding storekeeper protein-related	81.0792	1.02111	0.00563863	0.0146656	up	0		AT4G12545	AIR1B	Bifunctional inhibitor/lipid-transfer protein/seed storage 2S albumin superfamily protein	5146.58	2.76344	1.82161e-11	2.43834e-10	up	0		AT5G38020	0	S-adenosyl-L-methionine-dependent methyltransferases superfamily protein	568.743	1.09309	0.0102113	0.0291712	up	0
AT4G15280	UGT71B5	UDP-glucosyl transferase 71B5	265.777	1.65528	3.38136e-12	3.696e-11	up	0		AT4G34210	ASK11	SKP1-like 11	27.0931	1.74717	0.0152465	0.0382187	up	0		AT5G57150	0	basic helix-loop-helix (bHLH) DNA-binding superfamily protein	2219.9	1.16401	3.76195e-23	2.87635e-21	up	0
AT3G48720	0	HXXXD-type acyl-transferase family protein	2793.31	1.07294	8.45843e-08	5.34533e-07	up	0		AT1G03470	NET3A	Kinase interacting (KIP1-like) family protein	2295.32	1.03386	5.94264e-20	1.98962e-18	up	0		AT5G57480	0	P-loop containing nucleoside triphosphate hydrolases superfamily protein	709.09	1.0537	1.54117e-08	1.78865e-07	up	0
AT3G03330	0	NAD(P)-binding Rossmann-fold superfamily protein	6864.77	1.09096	1.73719e-39	1.3058e-37	up	0		AT4G08835	0	#N/A	31.4015	1.67762	0.0089962	0.0243395	up	0		AT1G02205	CER1	Fatty acid hydroxylase superfamily	4284.67	2.33159	1.6919e-06	1.33e-05	up	0
AT2G21050	LAX2	like AUXIN RESISTANT 2	2717.07	1.17576	5.93373e-19	1.20997e-17	up	0		AT4G27280	KRP1	Calcium-binding EF-hand family protein	3604.07	1.03849	1.82912e-07	1.38144e-06	up	0		AT1G04580	AAO4	aldehyde oxidase 4	68.4459	2.16485	1.13805e-05	7.37295e-05	up	0
AT3G56880	0	VQ motif-containing protein	8782.48	1.07031	4.74597e-14	6.26409e-13	up	0		AT4G13395	DVL10	ROTUNDIFOLIA like 12	137.974	1.29856	0.00448091	0.0132841	up	0		AT4G21550	VAL3	VP1/ABI3-like 3	235.246	1.13528	1.72764e-05	0.000106967	up	0
AT5G65820	0	Pentatricopeptide repeat (PPR) superfamily protein	1079.74	1.13975	4.14409e-20	9.30135e-19	up	0		AT1G28765	0	#N/A	353.274	3.03444	8.86887e-60	3.35896e-57	up	0		AT5G08150	SOB5	suppressor of phytochrome b 5	350.62	1.34605	3.03047e-05	0.000177763	up	0
AT5G39870	0	Protein of unknown function (DUF1216)	12.875	4.47523	0.000402564	0.0013638	up	0		AT4G16270	PER40	Peroxidase superfamily protein	144.698	1.10763	0.000221461	0.000918883	up	0		AT4G04830	MSRB5	methionine sulfoxide reductase B5	1794.1	1.75825	1.53676e-44	6.67227e-42	up	0
AT1G34420	0	leucine-rich repeat transmembrane protein kinase family protein	935.668	1.74701	7.0642e-17	1.21768e-15	up	0		AT1G45616	AtRLP6	receptor like protein 6	769.3	3.37719	2.8454e-44	6.48498e-42	up	0		AT1G69930	GSTU11	glutathione S-transferase TAU 11	488.554	1.89731	2.30195e-09	3.08543e-08	up	0
AT5G12020	HSP17.6	17.6 kDa class II heat shock protein	93.156	4.79107	2.00313e-14	2.74569e-13	up	0		AT5G19110	0	Eukaryotic aspartyl protease family protein	197.413	1.72219	6.7758e-08	5.54091e-07	up	0		AT5G09980	PEP4	elicitor peptide 4 precursor	197.041	1.0759	0.000158355	0.00078035	up	0
AT1G49940	0	0	158.136	1.4822	3.06646e-08	2.07058e-07	up	0		AT2G16700	ADF5	actin depolymerizing factor 5	3566.22	1.45445	1.11091e-55	3.76452e-53	up	0		AT4G23493	0	0	618.833	2.25493	1.04955e-22	7.5499e-21	up	0
AT2G21430	RD19B	Papain family cysteine protease	549.614	1.29751	2.96235e-12	3.26585e-11	up	0		AT1G48400	0	F-box/RNI-like/FBD-like domains-containing protein	112.077	2.37437	1.16822e-06	7.70655e-06	up	0		AT4G23720	0	Protein of unknown function (DUF1191)	67.4835	2.99537	3.40061e-12	6.9481e-11	up	0
AT4G39130	0	Dehydrin family protein	42.5241	3.13167	0.000793653	0.00251738	up	0		AT5G37990	0	S-adenosyl-L-methionine-dependent methyltransferases superfamily protein	1002.93	3.17864	0.00636014	0.0180259	up	0		AT5G39330	0	Protein of unknown function (DUF1163)	102.632	1.69362	1.82388e-08	2.08588e-07	up	0
AT2G32120	HSP70-8	heat-shock protein 70T-2	4241.14	2.21713	4.9039e-30	2.27711e-28	up	0		AT5G05395	0	#N/A	3.87215	5.31609	0.00901506	0.0243829	up	0		AT4G25810	XTH23	xyloglucan endotransglycosylase 6	12431.2	2.45589	5.1101e-63	3.88272e-60	up	0
AT3G61190	BAP1	BON association protein 1	535.869	1.27906	7.69665e-12	8.11016e-11	up	0		AT2G20560	0	DNAJ heat shock family protein	2688.14	2.70591	2.6199e-127	4.81949e-124	up	0		AT4G34400	0	AP2/B3-like transcriptional factor family protein	61.9432	1.7438	1.71047e-06	1.34286e-05	up	0
AT2G46970	PIL1	phytochrome interacting factor 3-like 1	2050.61	1.70935	2.24687e-15	3.34836e-14	up	0		AT1G77950	AGL67	AGAMOUS-like 67	185.351	2.74337	1.76239e-05	9.30284e-05	up	0		AT5G55180	0	O-Glycosyl hydrolases family 17 protein	1783.16	1.04896	4.47334e-07	3.93864e-06	up	0
AT1G13650	0	0	85.886	2.03486	1.24922e-08	8.87226e-08	up	0		AT2G22500	PUMP5	uncoupling protein 5	1626.08	1.62267	7.51952e-10	8.20238e-09	up	0		AT2G07669	0	0	37.3611	1.46094	0.00592569	0.0184952	up	0
AT4G11840	PLDGAMMA3	phospholipase D gamma 3	3434.31	1.14256	2.20019e-45	2.16905e-43	up	0		AT1G75600	0	Histone superfamily protein	15.9793	7.36572	2.95508e-07	2.16023e-06	up	0		AT2G07667	0	0	111.672	1.41219	7.31552e-05	0.000391697	up	0
AT1G09240	NAS3	nicotianamine synthase 3	976.999	1.52767	3.53047e-11	3.45525e-10	up	0		AT1G68360	GIS3	C2H2 and C2HC zinc fingers superfamily protein	136.018	1.19321	0.00167618	0.00558109	up	0		AT2G07665	0	#N/A	116.639	1.32538	4.35728e-06	3.10047e-05	up	0
AT3G12203	SCPL17	serine carboxypeptidase-like 17	126.959	1.20871	3.9603e-05	0.000161873	up	0		AT3G27440	UKL5	uridine kinase-like 5	343.557	2.51322	4.136e-22	1.70977e-20	up	0		AT1G30040	GA2OX2	gibberellin 2-oxidase	644.762	1.97171	9.67066e-39	2.64194e-36	up	0
AT4G23420	0	NAD(P)-binding Rossmann-fold superfamily protein	979.692	1.22663	1.04178e-13	1.33783e-12	up	0		AT5G59490	0	Haloacid dehalogenase-like hydrolase (HAD) superfamily protein	151.192	1.38464	1.04176e-07	8.25012e-07	up	0		AT4G18330	0	Translation elongation factor EF1A/initiation factor IF2gamma family protein	12.9354	7.15567	9.73629e-07	8.06569e-06	up	0
AT5G39410	0	Saccharopine dehydrogenase	1763.82	1.21767	2.28391e-22	6.0917e-21	up	0		AT5G63750	ARI13	RING/U-box superfamily protein	104.52	1.47338	0.000391152	0.00153003	up	0		AT5G25290	0	F-box family protein with a domain of unknown function (DUF295)	21.8306	1.94309	0.00977914	0.0280986	up	0
AT3G45130	LAS1	lanosterol synthase 1	730.389	2.16273	7.25951e-08	4.63683e-07	up	0		AT2G29300	0	NAD(P)-binding Rossmann-fold superfamily protein	1694.49	1.22932	3.8992e-18	1.08328e-16	up	0		AT3G14452	0	0	28.3654	1.40548	0.0159976	0.0427437	up	0
AT4G29700	0	Alkaline-phosphatase-like family protein	633.079	1.21348	2.9388e-06	1.46694e-05	up	0		AT3G18550	BRC1	TCP family transcription factor	307.519	1.12529	1.78293e-10	2.12581e-09	up	0		AT3G23480	0	Cyclopropane-fatty-acyl-phospholipid synthase	114.312	1.20678	0.000135186	0.000677714	up	0
AT1G03987	0	#N/A	69.3093	2.0691	8.63328e-08	5.44643e-07	up	0		AT4G31351	0	0	404.533	1.01783	1.75548e-11	2.35717e-10	up	0		AT3G27025	0	0	153.809	1.15537	2.58714e-05	0.000154063	up	0
AT4G19700	BOI	SBP (S-ribonuclease binding protein) family protein	5266.95	1.00226	9.62966e-09	6.96662e-08	up	0		AT3G01830	CML40	Calcium-binding EF-hand family protein	47.1333	2.28003	0.00143974	0.00489223	up	0		AT1G27040	NPF4.5	Major facilitator superfamily protein	3.86165	5.41168	0.00639395	0.0197112	up	0
AT5G43650	BHLH92	basic helix-loop-helix (bHLH) DNA-binding superfamily protein	6.87869	6.11386	0.00112306	0.00344374	up	0		AT1G49938	0	0	54.1371	1.33592	0.0087043	0.0236617	up	0		AT3G13680	0	F-box and associated interaction domains-containing protein	152.577	2.74861	1.67404e-18	7.62219e-17	up	0
AT5G27060	AtRLP53	receptor like protein 53	77.4275	1.19022	0.000210957	0.00075373	up	0		ATMG00580	NAD4	NADH dehydrogenase subunit 4	814.541	1.78146	1.3626e-20	4.85371e-19	up	0		AT4G21320	HSA32	Aldolase-type TIM barrel family protein	4305.97	1.70872	2.54488e-22	1.73323e-20	up	0
AT5G49690	UGT91C1	UDP-Glycosyltransferase superfamily protein	5809.17	1.10041	2.82538e-11	2.80047e-10	up	0		AT2G07798	0	0	111.873	1.57667	0.000180354	0.000766823	up	0		AT4G12545	AIR1B	Bifunctional inhibitor/lipid-transfer protein/seed storage 2S albumin superfamily protein	2481.32	2.94694	1.439e-09	1.98456e-08	up	0
AT3G60120	BGLU27	beta glucosidase 27	111.179	5.22098	0.00960338	0.0235037	up	0		AT2G07792	0	pre-tRNA	21.4441	1.43247	0.0152789	0.038285	up	0		AT4G27280	KRP1	Calcium-binding EF-hand family protein	4135.8	1.43533	5.01765e-10	7.45715e-09	up	0
AT3G46080	ZAT8	C2H2-type zinc finger family protein	121.567	1.7471	5.05992e-08	3.31364e-07	up	0		AT2G07795	0	0	21.5442	2.62117	0.000394682	0.00154173	up	0		AT1G19250	FMO1	flavin-dependent monooxygenase 1	41.8877	1.60863	0.00252478	0.00883528	up	0
AT1G33440	NPF4.4	Major facilitator superfamily protein	527.354	1.61968	2.43431e-22	6.47264e-21	up	0		AT2G01880	PAP7	purple acid phosphatase 7	426.122	1.09168	2.18767e-05	0.000113022	up	0		AT1G28765	0	#N/A	469.788	2.02177	6.06398e-24	5.01496e-22	up	0
AT3G50940	0	P-loop containing nucleoside triphosphate hydrolases superfamily protein	85.7049	1.55082	1.04995e-06	5.59625e-06	up	0		AT1G77510	PDIL1-2	PDI-like 1-2	6950.97	1.07396	2.52632e-23	1.15977e-21	up	0		AT4G16270	PER40	Peroxidase superfamily protein	166.941	1.64386	1.0582e-09	1.4881e-08	up	0
AT1G28080	0	RING finger protein	153.608	1.23462	0.000270041	0.000947011	up	0		AT3G23170	0	0	798.627	1.06962	0.000118109	0.000523544	up	0		AT1G45616	AtRLP6	receptor like protein 6	579.749	2.00904	5.64536e-15	1.66377e-13	up	0
AT1G74310	CLPB1	heat shock protein 101	2045.37	1.50338	3.54328e-76	1.14964e-73	up	0		AT1G74870	0	RING/U-box superfamily protein	283.768	1.7934	3.16447e-06	1.93673e-05	up	0		AT5G19110	0	Eukaryotic aspartyl protease family protein	285.893	2.11601	3.14609e-08	3.44723e-07	up	0
AT2G02630	0	Cysteine/Histidine-rich C1 domain family protein	256.478	1.34533	3.5497e-06	1.7531e-05	up	0		AT2G47190	ATMYB2	myb domain protein 2	522.51	2.25452	2.55725e-20	8.96045e-19	up	0		AT3G22070	0	proline-rich family protein	12.0692	7.05508	0.0014469	0.00545847	up	0
AT5G57790	0	0	990.739	1.31604	3.20622e-10	2.80101e-09	up	0		AT1G35730	APUM9	pumilio 9	66.8747	1.49072	6.0805e-05	0.000287123	up	0		AT2G16700	ADF5	actin depolymerizing factor 5	2463.9	1.30491	1.1138e-27	1.2714e-25	up	0
AT1G13448	0	other RNA	109.499	1.01283	0.0034239	0.00938724	up	0		AT3G01700	AGP11	arabinogalactan protein 11	18.9233	3.45397	6.99729e-06	3.99752e-05	up	0		AT1G48400	0	F-box/RNI-like/FBD-like domains-containing protein	95.6433	1.60277	7.3525e-06	4.9838e-05	up	0
AT4G36280	MORC2	Histidine kinase-, DNA gyrase B-, and HSP90-like ATPase family protein	183.814	1.42657	1.13749e-10	1.05029e-09	up	0		AT5G18040	HTT2	0	2977.57	1.01236	3.60915e-20	1.24765e-18	up	0		AT3G22490	RAB28	Seed maturation protein	114.938	6.36206	9.92493e-05	0.00051508	up	0
AT3G02370	0	0	1597.18	1.52995	1.5023e-22	4.07481e-21	up	0		AT3G21310	0	Core-2/I-branching beta-1,6-N-acetylglucosaminyltransferase family protein	54.8915	1.32222	0.00132377	0.00454324	up	0		AT2G23270	0	0	8.31399	4.09368	0.0046477	0.0150351	up	0
AT5G09610	APUM21	pumilio 21	62.1781	3.01609	3.35637e-08	2.25565e-07	up	0		AT1G61460	0	S-locus protein kinase, putative	462.166	1.17284	2.99376e-12	4.42856e-11	up	0		AT5G37990	0	S-adenosyl-L-methionine-dependent methyltransferases superfamily protein	954.022	2.65392	1.33274e-10	2.17624e-09	up	0
ATMG00440	ORF152A	0	33.1382	3.11624	8.3466e-08	5.28377e-07	up	0		AT1G36060	ERF055	Integrase-type DNA-binding superfamily protein	21976.4	1.29404	1.56282e-33	1.61694e-31	up	0		AT2G20560	0	DNAJ heat shock family protein	1955.38	2.16353	3.69801e-76	5.61959e-73	up	0
AT2G04285	0	#N/A	9.67206	4.1682	0.00245805	0.00698732	up	0		AT1G66110	0	Family of unknown function (DUF577)	87.4382	1.23342	0.0171014	0.0421384	up	0		AT3G54940	RD19D	Papain family cysteine protease	3633.58	3.24351	0.00695577	0.0210876	up	0
AT4G18980	AtS40-3	AtS40-3	19.3259	2.63039	0.0162585	0.0373421	up	0		AT1G19180	TIFY10A	jasmonate-zim-domain protein 1	3224.28	1.29736	9.87502e-16	2.15344e-14	up	0		AT1G77950	AGL67	AGAMOUS-like 67	229.925	3.61157	6.35722e-13	1.43253e-11	up	0
AT3G27900	0	Protein of unknown function (DUF1184)	98.5631	2.84316	2.14608e-14	2.93066e-13	up	0		AT1G14120	0	2-oxoglutarate (2OG) and Fe(II)-dependent oxygenase superfamily protein	1161.2	1.92624	1.13498e-20	4.07673e-19	up	0		AT5G62800	0	Protein with RING/U-box and TRAF-like domains	49.8785	1.88348	0.00437643	0.0142792	up	0
AT4G10780	0	LRR and NB-ARC domains-containing disease resistance protein	88.3516	1.4196	4.89369e-06	2.35471e-05	up	0		AT3G02840	0	ARM repeat superfamily protein	246.121	2.5746	0.00415451	0.0124211	up	0		AT2G33100	CSLD1	cellulose synthase-like D1	28.6678	1.84827	0.000989281	0.00390667	up	0
AT5G42200	ATL23	RING/U-box superfamily protein	1283.62	1.11319	4.38366e-13	5.3001e-12	up	0		AT4G22214	0	Defensin-like (DEFL) family protein	80.7708	2.25871	0.0111018	0.0291691	up	0		AT2G22500	PUMP5	uncoupling protein 5	1918.36	1.69729	1.21556e-06	9.85499e-06	up	0
AT3G58780	SHP1	K-box region and MADS-box transcription factor family protein	125.565	1.31568	1.64776e-06	8.52722e-06	up	0		AT4G22212	0	Arabidopsis defensin-like protein	1299.55	2.76158	5.45217e-36	7.12767e-34	up	0		AT1G75600	0	Histone superfamily protein	17.1104	2.42925	0.0178026	0.0467242	up	0
AT2G31910	CHX21	cation/H+ exchanger 21	286.665	3.85058	6.12353e-26	2.12969e-24	up	0		AT5G61290	0	Flavin-binding monooxygenase family protein	462.175	3.3522	2.07642e-30	1.65561e-28	up	0		AT1G49720	ABF1	abscisic acid responsive element-binding factor 1	646.646	1.2046	4.1158e-14	1.09011e-12	up	0
AT1G28980	0	pre-tRNA	29.1418	2.56231	0.000508418	0.00168631	up	0		AT3G59530	SSL13	Calcium-dependent phosphotriesterase superfamily protein	405.52	1.41202	7.15366e-12	1.01006e-10	up	0		AT1G68360	GIS3	C2H2 and C2HC zinc fingers superfamily protein	296.11	1.46464	1.16451e-12	2.53254e-11	up	0
AT1G23070	0	Protein of unknown function (DUF300)	99.8208	2.3289	0.000408303	0.00138178	up	0		AT4G23320	CRK24	cysteine-rich RLK (RECEPTOR-like protein kinase) 24	13.1199	7.07825	1.79704e-06	1.14955e-05	up	0		AT3G27440	UKL5	uridine kinase-like 5	372.754	2.08046	1.27003e-37	3.25048e-35	up	0
AT5G14920	GASA14	Gibberellin-regulated family protein	114770	2.02778	1.19419e-07	7.374e-07	up	0		AT2G23640	RTNLB13	Reticulan like protein B13	147.594	2.12374	0.00306102	0.00948773	up	0		AT3G57810	0	Cysteine proteinases superfamily protein	2307.08	1.01471	1.49838e-19	7.70223e-18	up	0
AT1G08440	ALMT2	Aluminium activated malate transporter family protein	42.0709	1.57843	0.000983297	0.00306169	up	0		AT1G33500	0	0	37.3129	1.38867	0.00705551	0.0197337	up	0		AT5G59490	0	Haloacid dehalogenase-like hydrolase (HAD) superfamily protein	181.237	1.22417	0.00153372	0.00573441	up	0
AT5G01200	0	Duplicated homeodomain-like superfamily protein	729.368	1.30343	4.05754e-19	8.42128e-18	up	0		AT5G66670	0	Protein of unknown function (DUF677)	114.814	1.02276	0.000185217	0.000785844	up	0		AT4G05685	0	#N/A	121.253	1.18662	0.000444282	0.00193693	up	0
AT3G26190	CYP71B21	cytochrome P450, family 71, subfamily B, polypeptide 21	3.56436	5.167	0.0107568	0.0260185	up	0		AT5G04950	NAS1	nicotianamine synthase 1	6541.73	1.81924	8.38383e-26	4.85207e-24	up	0		AT3G18550	BRC1	TCP family transcription factor	159.499	1.68146	8.13217e-11	1.36929e-09	up	0
AT3G27660	OL2	oleosin 4	117.085	1.01187	0.0017955	0.00527415	up	0		AT4G33490	0	Eukaryotic aspartyl protease family protein	1196.79	1.11027	4.57877e-18	1.26525e-16	up	0		AT1G33170	0	S-adenosyl-L-methionine-dependent methyltransferases superfamily protein	1222.97	1.34338	1.47509e-10	2.38625e-09	up	0
AT3G63088	RTFL14	ROTUNDIFOLIA like 14	93.9346	1.13123	0.013283	0.0312472	up	0		AT1G63070	0	pentatricopeptide (PPR) repeat-containing protein	61.6618	1.13416	0.00873376	0.023723	up	0		AT2G01280	MEE65	Cyclin/Brf1-like TBP-binding protein	48.3155	2.92349	1.7186e-07	1.64512e-06	up	0
AT4G22050	0	Eukaryotic aspartyl protease family protein	212.576	4.20291	1.42549e-35	8.72029e-34	up	0		AT5G10625	FLP2	0	5160.95	1.49843	2.1703e-12	3.27823e-11	up	0		AT3G24360	0	ATP-dependent caseinolytic (Clp) protease/crotonase family protein	59.7831	1.29094	0.000235377	0.00110846	up	0
AT2G40170	EM6	Stress induced protein	557.048	1.54104	3.17578e-06	1.57724e-05	up	0		AT1G07430	AIP1	highly ABA-induced PP2C gene 2	233.234	1.47182	4.85025e-07	3.42134e-06	up	0		AT1G49938	0	0	56.9838	1.15477	0.0082397	0.0242785	up	0
ATMG00310	ORF154	RNA-directed DNA polymerase (reverse transcriptase)-related family protein	30.3759	1.82843	0.00807311	0.0202139	up	0		AT5G20690	PRK6	Leucine-rich repeat protein kinase family protein	29.8405	8.26469	3.09532e-10	3.57474e-09	up	0		AT3G53250	0	SAUR-like auxin-responsive protein family	312.789	1.40614	1.07753e-13	2.69814e-12	up	0
AT1G68850	PER11	Peroxidase superfamily protein	237.961	1.71007	0.0030931	0.00859056	up	0		AT1G17610	CHS1	Disease resistance protein (TIR-NBS class)	92.1137	1.04764	0.00325791	0.0100124	up	0		ATMG00580	NAD4	NADH dehydrogenase subunit 4	728.557	1.75328	2.6419e-23	2.04571e-21	up	0
AT3G22740	HMT3	homocysteine S-methyltransferase 3	145.428	1.26126	7.8182e-06	3.633e-05	up	0		AT4G01970	AtSTS	stachyose synthase	183.215	1.97721	1.46834e-05	7.87333e-05	up	0		AT2G07795	0	0	15.9399	1.84916	0.00911476	0.026449	up	0
AT5G22860	0	Serine carboxypeptidase S28 family protein	1057.26	1.35597	1.66511e-08	1.16708e-07	up	0		AT3G51450	SSL7	Calcium-dependent phosphotriesterase superfamily protein	405.861	2.01475	4.82594e-18	1.3307e-16	up	0		AT4G13810	RLP47	receptor like protein 47	186.367	1.19924	0.00496922	0.0159059	up	0
AT1G70720	0	Plant invertase/pectin methylesterase inhibitor superfamily protein	30.7014	5.78778	1.28688e-08	9.12205e-08	up	0		AT1G28400	0	0	7985.18	1.03949	3.55938e-13	5.95248e-12	up	0		AT1G66465	0	#N/A	64.897	1.33375	0.013388	0.0367565	up	0
AT1G75290	0	NAD(P)-binding Rossmann-fold superfamily protein	382.414	1.34556	2.5886e-07	1.5166e-06	up	0		AT4G17490	ERF6	ethylene responsive element binding factor 6	1603.83	1.2042	7.4764e-07	5.09924e-06	up	0		AT3G23170	0	0	817.812	1.39358	1.75362e-07	1.67468e-06	up	0
AT4G27560	UGT79B2	UDP-Glycosyltransferase superfamily protein	140.721	1.82225	4.65865e-08	3.06338e-07	up	0		AT3G50030	0	ARM-repeat/Tetratricopeptide repeat (TPR)-like protein	42.9602	1.2985	0.0156754	0.0391374	up	0		AT1G74870	0	RING/U-box superfamily protein	243.052	1.299	0.00484717	0.0155768	up	0
AT1G29560	0	Zinc finger C-x8-C-x5-C-x3-H type family protein	406.831	1.26148	6.53774e-05	0.00025686	up	0		AT1G72660	DRG2	P-loop containing nucleoside triphosphate hydrolases superfamily protein	997.867	5.31548	3.84679e-162	1.23838e-158	up	0		AT2G17010	MSL8	Mechanosensitive ion channel family protein	25.0639	1.35368	0.00835819	0.0245733	up	0
AT2G21660	RBG7	cold, circadian rhythm, and rna binding 2	15906.8	1.51658	1.06983e-98	7.6172e-96	up	0		AT2G33205	0	Serinc-domain containing serine and sphingolipid biosynthesis protein	103.854	1.41784	0.00519308	0.0150968	up	0		AT2G47190	ATMYB2	myb domain protein 2	323.256	1.76941	3.07973e-08	3.38213e-07	up	0
AT1G64260	0	MuDR family transposase	47.577	1.91954	1.0972e-05	4.97584e-05	up	0		ATMG00690	ORF240A	0	608.543	1.58855	1.7378e-08	1.56105e-07	up	0		AT3G01700	AGP11	arabinogalactan protein 11	22.815	2.11718	0.00029305	0.00134464	up	0
AT2G07749	0	Mitovirus RNA-dependent RNA polymerase	198.121	2.17332	1.37275e-20	3.18427e-19	up	0		AT2G45840	0	Arabidopsis thaliana protein of unknown function (DUF821)	16.2583	7.38854	1.73418e-07	1.3163e-06	up	0		AT4G23205	0	other RNA	8.6585	6.57545	3.41004e-05	0.000197597	up	0
AT2G07741	0	ATPase, F0 complex, subunit A protein	352.706	1.65848	7.11049e-17	1.22402e-15	up	0		AT1G71770	PAB5	poly(A)-binding protein 5	94.9477	1.49429	0.000578131	0.00217424	up	0		AT5G15130	WRKY72	WRKY DNA-binding protein 72	685.461	1.07634	1.46055e-13	3.59068e-12	up	0
AT1G17030	0	0	85.0528	1.57295	4.42046e-05	0.000179167	up	0		AT1G62515	0	#N/A	438.402	7.1903	0.00834576	0.022839	up	0		AT1G36060	ERF055	Integrase-type DNA-binding superfamily protein	20734	1.07526	1.63837e-11	3.05251e-10	up	0
AT5G03485	0	#N/A	75.3658	1.36019	0.00025601	0.000902	up	0		AT2G08965	0	#N/A	7.75786	6.31815	0.000558394	0.0021074	up	0		AT1G19180	TIFY10A	jasmonate-zim-domain protein 1	3088.02	1.34624	4.59862e-11	8.06135e-10	up	0
AT2G21235	0	Basic-leucine zipper (bZIP) transcription factor family protein	143.489	2.22829	1.53786e-12	1.74264e-11	up	0		AT2G38760	ANN3	annexin 3	1156.96	1.07395	2.50968e-06	1.56311e-05	up	0		AT5G05490	SYN1	Rad21/Rec8-like family protein	99.1868	1.04908	0.00735727	0.0220873	up	0
AT3G03430	CML28	Calcium-binding EF-hand family protein	14.8416	3.01487	0.00034454	0.00118112	up	0		AT4G02465	0	0	22.682	2.74771	0.00211849	0.00686024	up	0		AT1G14120	0	2-oxoglutarate (2OG) and Fe(II)-dependent oxygenase superfamily protein	1266.56	1.51069	1.69703e-07	1.62832e-06	up	0
AT2G18440	GUT15	GUT15 (GENE WITH UNSTABLE TRANSCRIPT 15); other RNA	40253.3	1.12562	4.13317e-28	1.68965e-26	up	0		AT4G22467	0	#N/A	805.519	3.67035	5.22163e-44	1.16937e-41	up	0		AT1G43765	0	other RNA	57.3068	1.08377	0.00145898	0.00549723	up	0
AT1G12200	0	Flavin-binding monooxygenase family protein	3458.89	1.11566	4.62401e-31	2.27948e-29	up	0		AT5G41120	0	Esterase/lipase/thioesterase family protein	635.197	1.14577	9.89238e-16	2.15481e-14	up	0		AT3G02840	0	ARM repeat superfamily protein	298.177	2.4632	0.0120115	0.0335072	up	0
AT1G70880	0	Polyketide cyclase/dehydrase and lipid transport superfamily protein	272.373	1.43281	6.14224e-05	0.00024251	up	0		AT1G64210	0	Leucine-rich repeat protein kinase family protein	277.562	1.37535	2.51157e-10	2.93213e-09	up	0		AT4G22214	0	Defensin-like (DEFL) family protein	44.1282	1.97024	0.000299959	0.00137168	up	0
AT4G28720	YUC8	Flavin-binding monooxygenase family protein	1211.19	1.99306	1.45426e-17	2.67785e-16	up	0		AT5G64530	NAC104	xylem NAC domain 1	173.628	1.86664	6.9133e-08	5.64327e-07	up	0		AT4G22212	0	Arabidopsis defensin-like protein	740.714	1.85081	3.40048e-13	7.90433e-12	up	0
AT3G20190	PRK4	Leucine-rich repeat protein kinase family protein	42.7407	2.26703	9.1866e-07	4.93133e-06	up	0		AT2G38110	GPAT6	glycerol-3-phosphate acyltransferase 6	1619.73	1.49175	3.98872e-22	1.65686e-20	up	0		AT5G61290	0	Flavin-binding monooxygenase family protein	313.339	3.38289	9.9036e-17	3.64843e-15	up	0
AT5G23770	DUF8	DOMAIN OF UNKNOWN FUNCTION 724 8	387.068	1.01584	3.01917e-07	1.74689e-06	up	0		AT2G21260	0	NAD(P)-linked oxidoreductase superfamily protein	261.297	1.73716	9.30124e-19	2.77571e-17	up	0		AT1G30760	0	FAD-binding Berberine family protein	8395.22	1.44756	3.35157e-26	3.38133e-24	up	0
AT4G16146	0	cAMP-regulated phosphoprotein 19-related protein	293.472	1.82597	7.70783e-17	1.3224e-15	up	0		AT3G48580	XTH11	xyloglucan endotransglucosylase/hydrolase 11	1146.34	1.6123	1.53269e-19	4.92179e-18	up	0		AT3G59530	SSL13	Calcium-dependent phosphotriesterase superfamily protein	392.854	1.27031	2.15792e-11	3.95386e-10	up	0
AT1G52810	0	2-oxoglutarate (2OG) and Fe(II)-dependent oxygenase superfamily protein	4.86242	5.61683	0.00235419	0.0067294	up	0		AT2G19310	HSP18.5	HSP20-like chaperones superfamily protein	7550.46	1.65029	5.51601e-46	1.36595e-43	up	0		ATMG00830	CCB382	cytochrome C biogenesis 382	116.171	1.14265	9.11411e-06	6.02667e-05	up	0
AT1G12030	0	Protein of unknown function (DUF506)	126.968	1.6314	7.78926e-06	3.62218e-05	up	0		AT2G07655	0	#N/A	190.434	1.93646	9.93224e-14	1.79128e-12	up	0		AT5G27893	0	#N/A	62.4883	1.0324	0.00673759	0.0205543	up	0
AT1G56170	NFYC2	nuclear factor Y, subunit C2	16.9257	2.2554	0.00277194	0.00779232	up	0		AT1G28000	0	Pentatricopeptide repeat (PPR) superfamily protein	27.0008	3.95953	0.000880754	0.00317244	up	0		AT5G04950	NAS1	nicotianamine synthase 1	2253.6	1.32399	5.12342e-06	3.58581e-05	up	0
ATMG01210	ORF101B	0	65.2896	1.89893	6.45118e-08	4.15678e-07	up	0		AT1G69720	HO3	heme oxygenase 3	27.2388	2.22791	0.0194676	0.0470772	up	0		AT4G33490	0	Eukaryotic aspartyl protease family protein	1732.59	1.46405	2.60212e-25	2.39652e-23	up	0
AT1G73610	0	GDSL-like Lipase/Acylhydrolase superfamily protein	638.271	3.0805	9.47924e-19	1.90566e-17	up	0		AT1G64200	VHA-E3	vacuolar H+-ATPase subunit E isoform 3	6397.41	1.61773	2.0431e-39	3.35146e-37	up	0		AT5G10625	FLP2	0	4357.22	1.91124	6.09096e-43	2.35073e-40	up	0
AT5G52640	HSP90-1	heat shock protein 90.1	10733.4	2.57025	1.72729e-54	2.55919e-52	up	0		AT1G65500	0	0	396.56	1.83369	2.85785e-09	2.86609e-08	up	0		AT1G07430	AIP1	highly ABA-induced PP2C gene 2	429.457	2.17923	2.84991e-12	5.87227e-11	up	0
AT2G15880	PEX3	Leucine-rich repeat (LRR) family protein	31268.9	1.71994	2.65887e-21	6.57838e-20	up	0		AT2G19582	0	other RNA	51.7089	1.2492	0.00313778	0.00968949	up	0		AT5G20690	PRK6	Leucine-rich repeat protein kinase family protein	16.5161	4.36207	0.000129393	0.00065163	up	0
AT3G45275	0	ECA1 gametogenesis related family protein	7.18248	3.58152	0.0215717	0.0476865	up	0		AT3G55230	DIR24	Disease resistance-responsive (dirigent-like protein) family protein	3371.53	1.22315	3.25466e-15	6.75972e-14	up	0		AT4G01970	AtSTS	stachyose synthase	260.082	2.00383	0.00236635	0.00834995	up	0
AT1G66540	0	Cytochrome P450 superfamily protein	533.6	1.38348	6.53764e-20	1.44709e-18	up	0		AT1G24430	0	HXXXD-type acyl-transferase family protein	347.448	2.09667	0.0133035	0.0340405	up	0		AT3G51450	SSL7	Calcium-dependent phosphotriesterase superfamily protein	282.688	2.12963	5.42026e-12	1.06971e-10	up	0
AT1G49560	HHO6	Homeodomain-like superfamily protein	840.372	1.14467	2.44787e-18	4.78961e-17	up	0		AT2G07698	0	ATPase, F1 complex, alpha subunit protein	2204.61	1.06629	7.32958e-10	8.01555e-09	up	0		AT1G28400	0	0	9669.27	1.31062	6.11648e-24	5.04123e-22	up	0
AT1G14520	MIOX1	myo-inositol oxygenase 1	1152.9	2.1994	2.27978e-11	2.28978e-10	up	0		AT2G07695	0	Cytochrome C oxidase subunit II-like, transmembrane domain	222.051	1.43839	9.22654e-07	6.17677e-06	up	0		AT4G17490	ERF6	ethylene responsive element binding factor 6	1461.4	1.48661	1.87913e-09	2.55247e-08	up	0
AT3G29670	PMAT2	HXXXD-type acyl-transferase family protein	1795.64	1.30331	2.77505e-12	3.06463e-11	up	0		AT2G07691	0	0	20.542	2.45166	0.00108906	0.00382956	up	0		AT3G03450	RGL2	RGA-like 2	836.614	1.39339	2.63794e-09	3.49722e-08	up	0
AT1G03620	0	ELMO/CED-12 family protein	566.019	1.45367	2.47826e-13	3.06725e-12	up	0		AT1G69230	SP1L2	SPIRAL1-like2	199.026	1.51617	6.39369e-07	4.42524e-06	up	0		AT1G72660	DRG2	P-loop containing nucleoside triphosphate hydrolases superfamily protein	601.455	5.46544	3.94472e-42	1.43152e-39	up	0
AT1G69870	NPF2.13	nitrate transporter 1.7	6282.41	1.0033	6.67804e-10	5.61218e-09	up	0		AT1G17380	TIFY11A	jasmonate-zim-domain protein 5	302.854	1.66828	2.1385e-10	2.51829e-09	up	0		ATMG00690	ORF240A	0	522.333	1.42864	2.08268e-16	7.45778e-15	up	0
AT5G13690	NAGLU	alpha-N-acetylglucosaminidase family / NAGLU family	4376.54	1.0542	4.09906e-46	4.15285e-44	up	0		AT3G03640	BGLU25	beta glucosidase 25	7289.87	1.79787	7.26741e-28	4.88681e-26	up	0		AT1G07783	0	#N/A	9.5698	3.11235	0.00746074	0.0223565	up	0
ATMG00060	NAD5C	NADH dehydrogenase subunit 5C	269.834	1.27727	3.54531e-09	2.71913e-08	up	0		AT4G26790	0	GDSL-like Lipase/Acylhydrolase superfamily protein	288.95	1.16609	9.8954e-05	0.000446707	up	0		AT4G15730	0	CW-type Zinc Finger	617.043	1.00208	3.93692e-15	1.18468e-13	up	0
AT2G18490	0	C2H2-like zinc finger protein	63.4164	1.5818	0.000882747	0.00277354	up	0		AT1G69325	0	Remorin family protein	125.597	1.08715	0.00170999	0.00568028	up	0		AT5G45690	OBAP2A	Protein of unknown function (DUF1264)	191.908	4.27628	0.0088581	0.0258306	up	0
AT1G76720	0	eukaryotic translation initiation factor 2 (eIF-2) family protein	2869.55	1.0062	1.93443e-08	1.339e-07	up	0		AT4G30430	TET9	tetraspanin9	83.1357	3.01475	1.57234e-08	1.42284e-07	up	0		AT2G45840	0	Arabidopsis thaliana protein of unknown function (DUF821)	13.3949	7.20627	1.27748e-06	1.02816e-05	up	0
AT3G60961	0	P-loop containing nucleoside triphosphate hydrolases superfamily protein	112.699	1.68171	4.28977e-05	0.000174228	up	0		AT2G23620	MES1	methyl esterase 1	1537.51	1.28354	4.15742e-14	7.76998e-13	up	0		AT1G28640	0	GDSL-like Lipase/Acylhydrolase superfamily protein	18.9578	3.32148	0.0125849	0.0348705	up	0
AT5G23155	0	other RNA	661.588	1.17555	1.04532e-24	3.3618e-23	up	0		AT2G26400	ARD	acireductone dioxygenase 3	6.81422	6.13305	0.000546942	0.00206994	up	0		AT2G38760	ANN3	annexin 3	1107.1	1.22891	1.90126e-08	2.16927e-07	up	0
AT2G26120	0	glycine-rich protein	13.8495	5.21242	0.000127364	0.000474435	up	0		AT2G39650	0	Protein of unknown function (DUF506)	627.164	1.17233	0.000447842	0.00173101	up	0		AT4G02465	0	0	6.42588	6.14562	0.000328357	0.00148533	up	0
AT1G59660	NUP98B	Nucleoporin autopeptidase	968.972	1.00179	4.05342e-10	3.50176e-09	up	0		AT4G23680	0	Polyketide cyclase/dehydrase and lipid transport superfamily protein	31876	3.58568	7.41808e-142	1.91045e-138	up	0		AT4G22467	0	#N/A	261.937	3.44404	1.98919e-29	2.73249e-27	up	0
AT3G03800	SYP131	syntaxin of plants 131	7.40971	6.22323	0.000191442	0.00068958	up	0		AT1G56300	0	Chaperone DnaJ-domain superfamily protein	1724.48	1.05593	7.02469e-11	8.80788e-10	up	0		AT5G64530	NAC104	xylem NAC domain 1	189.276	1.98269	5.29385e-10	7.82936e-09	up	0
AT3G51400	0	Arabidopsis protein of unknown function (DUF241)	644.755	1.40409	3.71286e-08	2.48027e-07	up	0		AT1G56440	TPR5	Tetratricopeptide repeat (TPR)-like superfamily protein	2534.72	1.1228	7.60738e-24	3.64843e-22	up	0		AT2G38110	GPAT6	glycerol-3-phosphate acyltransferase 6	821.481	1.46407	0.000507272	0.00217796	up	0
AT2G25780	0	Protein of unknown function (DUF1677)	298.289	1.37713	2.26028e-13	2.80152e-12	up	0		AT2G31985	OBAP1B	Protein of unknown function (DUF1264)	32.779	1.25606	0.0130005	0.0333814	up	0		AT2G21260	0	NAD(P)-linked oxidoreductase superfamily protein	209.233	1.56097	2.9329e-08	3.23257e-07	up	0
AT5G51600	MAP65-3	Microtubule associated protein (MAP65/ASE1) family protein	847.605	1.6805	2.94673e-15	4.34834e-14	up	0		AT1G45201	ATTLL1	triacylglycerol lipase-like 1	4956.05	1.43675	3.44617e-18	9.63656e-17	up	0		AT3G48580	XTH11	xyloglucan endotransglucosylase/hydrolase 11	848.254	1.27137	4.31958e-14	1.13911e-12	up	0
AT2G35150	EXL7	EXORDIUM like 7	58.2028	1.65921	7.56087e-05	0.000293414	up	0		AT5G01380	GT-3A	Homeodomain-like superfamily protein	310.396	1.37689	1.21048e-11	1.65647e-10	up	0		AT5G55470	NHX4	Na+/H+ (sodium hydrogen) exchanger 3	583.525	1.24745	4.37223e-16	1.49727e-14	up	0
AT3G06325	0	#N/A	50.2278	1.65253	0.00459956	0.0122286	up	0		AT2G25150	SCT	HXXXD-type acyl-transferase family protein	150.219	1.36685	0.00471596	0.0138901	up	0		AT5G01570	0	0	70.0166	1.07099	0.00801883	0.0237514	up	0
AT1G72060	0	serine-type endopeptidase inhibitors	4589.01	1.3473	8.39532e-25	2.71703e-23	up	0		AT5G40990	GLIP1	GDSL lipase 1	21.4757	2.71756	0.0064533	0.0182448	up	0		AT2G19310	HSP18.5	HSP20-like chaperones superfamily protein	5992.58	1.16953	7.19217e-27	7.66975e-25	up	0
AT1G69580	0	Homeodomain-like superfamily protein	1697.34	1.40171	1.23858e-22	3.38097e-21	up	0		AT1G02770	0	Protein of unknown function (DUF626)	348.531	1.10359	8.40881e-07	5.66912e-06	up	0		AT2G07655	0	#N/A	160.722	1.64704	3.66774e-09	4.73844e-08	up	0
AT2G22980	SCPL13	serine carboxypeptidase-like 13	11546.5	1.65728	2.34904e-17	4.23422e-16	up	0		AT1G28950	0	pre-tRNA	12.7639	2.498	0.00453458	0.0134188	up	0		AT1G54870	0	NAD(P)-binding Rossmann-fold superfamily protein	1778.65	4.75033	7.19235e-05	0.000385697	up	0
AT5G20450	0	0	662.145	1.52229	1.75887e-15	2.64263e-14	up	0		ATMG00120	ORF143	0	44.3686	1.37765	0.00363214	0.0110231	up	0		AT2G24195	0	#N/A	18.6191	3.27312	0.000275084	0.00127083	up	0
AT1G65346	0	0	24.7244	1.96936	0.000545389	0.00179615	up	0		AT3G28857	PRE5	basic helix-loop-helix (bHLH) DNA-binding family protein	13.215	3.2347	0.0161542	0.0401037	up	0		AT1G64200	VHA-E3	vacuolar H+-ATPase subunit E isoform 3	4478.68	1.25407	4.882e-13	1.11247e-11	up	0
AT2G43010	PIF4	phytochrome interacting factor 4	15359.5	2.2262	2.70007e-88	1.28163e-85	up	0		AT5G24860	FPF1	flowering promoting factor 1	23.8506	2.46255	0.00028941	0.00116899	up	0		AT1G59640	BPE	BIG PETAL P	400.041	1.13842	2.06827e-08	2.3368e-07	up	0
AT3G21000	0	Gag-Pol-related retrotransposon family protein	19.9932	4.75715	1.66251e-06	8.60011e-06	up	0		AT1G68290	ENDO2	endonuclease 2	644.67	1.94842	1.29451e-25	7.33414e-24	up	0		AT1G03770	RING1B	RING 1B	2138.82	1.00087	1.43633e-28	1.80948e-26	up	0
AT2G46950	CYP709B2	cytochrome P450, family 709, subfamily B, polypeptide 2	929.525	1.82663	1.44918e-13	1.83525e-12	up	0		AT1G03820	0	0	199.453	1.71168	4.23177e-06	2.52573e-05	up	0		AT1G65500	0	0	495.646	2.31279	1.08116e-06	8.85695e-06	up	0
AT1G70030	0	Paired amphipathic helix (PAH2) superfamily protein	76.151	1.97931	4.21712e-08	2.79182e-07	up	0		AT3G04070	NAC047	NAC domain containing protein 47	2750.88	1.52053	4.52633e-22	1.85328e-20	up	0		AT5G48320	0	Cysteine/Histidine-rich C1 domain family protein	456.31	1.01184	5.64381e-08	5.8869e-07	up	0
AT1G28480	GRXC9	Thioredoxin superfamily protein	81.7107	2.18997	8.81271e-06	4.06638e-05	up	0		AT1G02980	CUL2	cullin 2	8.4716	6.44778	6.65662e-05	0.000311643	up	0		AT3G55230	DIR24	Disease resistance-responsive (dirigent-like protein) family protein	5589.44	1.02637	7.37095e-10	1.06046e-08	up	0
AT3G47110	0	Leucine-rich repeat protein kinase family protein	545.886	2.43124	1.48011e-41	1.2604e-39	up	0		AT1G62560	FMOGS-OX3	flavin-monooxygenase glucosinolate S-oxygenase 3	130.901	1.8402	0.00692517	0.0194049	up	0		AT1G24430	0	HXXXD-type acyl-transferase family protein	274.827	1.68099	0.00487976	0.0156578	up	0
AT1G17540	0	Protein kinase protein with adenine nucleotide alpha hydrolases-like domain	21.5424	7.76251	1.16063e-08	8.29828e-08	up	0		ATMG00710	ORF120	Polynucleotidyl transferase, ribonuclease H-like superfamily protein	13.708	2.32869	0.00426446	0.0127129	up	0		AT1G64380	ERF061	Integrase-type DNA-binding superfamily protein	1248.35	1.18068	3.24967e-22	2.2009e-20	up	0
AT2G37580	ATL33	RING/U-box superfamily protein	191.23	1.07348	2.26155e-05	9.70664e-05	up	0		AT1G79890	0	RAD3-like DNA-binding helicase protein	138.88	1.46385	4.13214e-08	3.49603e-07	up	0		AT2G07698	0	ATPase, F1 complex, alpha subunit protein	2286.3	1.18667	9.60703e-17	3.54993e-15	up	0
AT5G59370	ACT4	actin 4	37.5981	8.56558	1.23668e-10	1.13819e-09	up	0		AT2G19610	0	RING/U-box superfamily protein	43.1333	1.48665	0.00718216	0.0200313	up	0		AT2G07692	0	0	32.2871	1.61547	0.0031332	0.0106995	up	0
AT2G15400	NRPD3B	DNA-directed RNA polymerase family protein	110.153	1.21265	8.82655e-06	4.07203e-05	up	0		AT3G46230	HSP17.4A	heat shock protein 17.4	1050.67	5.75588	1.60025e-80	1.37376e-77	up	0		AT2G07691	0	0	25.1361	1.70959	0.00185809	0.0067611	up	0
AT2G42040	0	0	4594.35	1.73841	6.1012e-49	7.10845e-47	up	0		AT4G38560	0	Arabidopsis phospholipase-like protein (PEARLI 4) family	202.621	1.11613	0.00213068	0.0068954	up	0		AT4G15096	0	0	69.9336	1.08331	0.000866237	0.00346809	up	0
AT5G18710	0	Domain of unknown function (DUF3444)	54.3138	1.88633	0.000377009	0.00128504	up	0		AT5G54165	0	0	80.5661	2.03803	8.13368e-08	6.5625e-07	up	0		AT1G17380	TIFY11A	jasmonate-zim-domain protein 5	214.681	2.41676	2.93622e-14	7.87982e-13	up	0
AT4G09950	IAN13	P-loop containing nucleoside triphosphate hydrolases superfamily protein	499.456	1.00339	9.88222e-06	4.51839e-05	up	0		AT1G44542	CYCLASE3	Cyclase family protein	3.66549	5.23787	0.0108651	0.0286408	up	0		AT1G69325	0	Remorin family protein	186.992	1.34241	5.36305e-09	6.77036e-08	up	0
AT3G15280	0	0	54.9558	2.43248	0.00204478	0.00593027	up	0		AT5G41390	0	PLAC8 family protein	19.5791	3.20893	0.000778211	0.00283842	up	0		AT2G18660	EGC2	plant natriuretic peptide A	56.1329	2.85935	0.00711895	0.0214859	up	0
AT5G06665	0	#N/A	60.0352	1.97051	0.0146966	0.0342009	up	0		AT1G22980	0	0	192.855	2.18375	8.87906e-21	3.22072e-19	up	0		AT4G30430	TET9	tetraspanin9	73.9154	2.8355	1.33042e-11	2.51539e-10	up	0
AT2G25625	0	0	400.383	1.52813	2.9083e-08	1.97106e-07	up	0		AT5G53730	NHL26	Late embryogenesis abundant (LEA) hydroxyproline-rich glycoprotein family	1761.49	2.62175	4.31537e-33	4.34039e-31	up	0		AT2G39650	0	Protein of unknown function (DUF506)	552.625	1.38003	4.7335e-06	3.34072e-05	up	0
AT5G07010	SOT15	sulfotransferase 2A	15914.3	1.95089	0.000108362	0.000409364	up	0		AT1G23160	0	Auxin-responsive GH3 family protein	277.419	2.02244	3.78204e-09	3.73047e-08	up	0		AT4G23680	0	Polyketide cyclase/dehydrase and lipid transport superfamily protein	29175.5	2.38375	3.75143e-07	3.3571e-06	up	0
AT1G24265	0	Protein of unknown function (DUF1664)	521.966	1.01996	3.04095e-08	2.05444e-07	up	0		AT1G17232	0	0	253.651	1.2293	0.00574209	0.0164653	up	0		AT2G28400	0	Protein of unknown function, DUF584	2214.42	1.32925	1.43782e-08	1.6775e-07	up	0
AT1G73330	ATDR4	drought-repressed 4	8809.52	1.52923	0.00330396	0.00910223	up	0		AT3G03480	CHAT	acetyl CoA:(Z)-3-hexen-1-ol acetyltransferase	866.479	1.26962	3.2891e-08	2.8283e-07	up	0		AT1G56440	TPR5	Tetratricopeptide repeat (TPR)-like superfamily protein	2244.93	1.18342	1.42236e-21	9.02954e-20	up	0
AT2G18590	0	Major facilitator superfamily protein	287.687	2.87329	1.3044e-08	9.24111e-08	up	0		AT3G50800	0	0	146.643	1.3592	0.00274308	0.00861947	up	0		AT1G06270	0	Pentatricopeptide repeat (PPR) superfamily protein	516.992	1.10403	4.05444e-08	4.36386e-07	up	0
AT2G40955	0	0	202.456	1.0001	7.92309e-06	3.67802e-05	up	0		AT3G28960	AVT1I	Transmembrane amino acid transporter family protein	279.204	1.2602	4.00036e-07	2.86899e-06	up	0		AT1G45201	ATTLL1	triacylglycerol lipase-like 1	4660.35	1.7022	6.70889e-12	1.30705e-10	up	0
AT3G45160	0	Putative membrane lipoprotein	125.617	1.72747	1.3104e-05	5.86281e-05	up	0		AT5G38565	0	F-box/FBD-like domains containing protein	254.571	1.33926	1.18989e-10	1.45166e-09	up	0		AT5G01380	GT-3A	Homeodomain-like superfamily protein	313.166	2.0974	1.98415e-23	1.55621e-21	up	0
AT4G22390	0	F-box associated ubiquitination effector family protein	241.768	2.00173	3.95521e-21	9.64606e-20	up	0		AT1G08893	0	#N/A	6.76348	4.20861	0.00721219	0.0201042	up	0		AT4G24010	CSLG1	cellulose synthase like G1	3.55806	5.29261	0.00900875	0.0261883	up	0
AT4G12550	AIR1	Auxin-Induced in Root cultures 1	4545.69	3.23111	0.00149573	0.00447461	up	0		AT1G09380	0	nodulin MtN21 /EamA-like transporter family protein	838.15	1.37534	4.1244e-20	1.40502e-18	up	0		AT2G25150	SCT	HXXXD-type acyl-transferase family protein	167.56	1.13357	0.0175073	0.0461035	up	0
AT5G08780	0	winged-helix DNA-binding transcription factor family protein	1847.87	1.02048	8.12716e-19	1.64028e-17	up	0		AT5G02490	MED37D	Heat shock protein 70 (Hsp 70) family protein	2020.61	2.09908	5.02613e-20	1.69873e-18	up	0		AT5G40990	GLIP1	GDSL lipase 1	91.0568	5.41884	0.00335385	0.0113478	up	0
AT5G66630	DAR5	DA1-related protein 5	1078.66	1.15311	7.46814e-25	2.42615e-23	up	0		AT1G54773	0	#N/A	101.476	1.69319	5.36217e-06	3.13929e-05	up	0		AT2G21490	LEA	dehydrin LEA	1015.05	4.73436	2.72154e-05	0.000161197	up	0
AT1G23130	0	Polyketide cyclase/dehydrase and lipid transport superfamily protein	16454.3	1.14346	5.10345e-11	4.88285e-10	up	0		AT1G56410	HSP70-18	heat shock protein 70 (Hsp 70) family protein	5.20784	5.74752	0.00329302	0.0101071	up	0		ATMG00120	ORF143	0	43.5418	1.24287	0.00573446	0.0179837	up	0
AT5G57150	0	basic helix-loop-helix (bHLH) DNA-binding superfamily protein	2267.95	1.1764	6.17593e-21	1.48361e-19	up	0		AT1G66400	CML23	calmodulin like 23	572.443	1.59206	5.27475e-11	6.7184e-10	up	0		AT5G24860	FPF1	flowering promoting factor 1	27.8159	3.99089	4.84722e-06	3.41412e-05	up	0
AT5G66130	RAD17	RADIATION SENSITIVE 17	1172.12	1.30051	1.36385e-37	9.44814e-36	up	0		AT1G33612	0	Leucine-rich repeat (LRR) family protein	245.251	1.05344	3.01769e-07	2.20351e-06	up	0		AT1G68290	ENDO2	endonuclease 2	324.841	2.22196	3.81212e-28	4.63439e-26	up	0
AT1G06080	ADS1	delta 9 desaturase 1	5769.61	1.90251	2.00754e-19	4.24565e-18	up	0		AT5G10120	EIL4	Ethylene insensitive 3 family protein	1910.3	1.5832	4.09434e-16	9.35631e-15	up	0		AT1G03820	0	0	319.253	2.67125	6.37903e-12	1.24378e-10	up	0
AT1G52830	IAA6	indole-3-acetic acid 6	39.4229	1.74967	0.0219644	0.0484353	up	0		AT1G69970	CLE26	CLAVATA3/ESR-RELATED 26	127.568	1.24342	2.06578e-05	0.000107219	up	0		AT3G04070	NAC047	NAC domain containing protein 47	1812.12	1.63774	2.05184e-51	1.13383e-48	up	0
AT1G02205	CER1	Fatty acid hydroxylase superfamily	2247.42	1.90216	2.55817e-11	2.5514e-10	up	0		AT3G54810	GATA8	Plant-specific GATA-type zinc finger transcription factor family protein	4945.94	1.05989	4.25702e-11	5.47902e-10	up	0		AT2G33280	0	Major facilitator superfamily protein	156.234	1.29015	1.23536e-05	7.94195e-05	up	0
AT5G49860	JAL47	Mannose-binding lectin superfamily protein	5.95937	5.9097	0.00105769	0.0032628	up	0		AT5G20230	BCB	blue-copper-binding protein	43801.4	1.21468	1.60072e-11	2.16177e-10	up	0		AT1G62560	FMOGS-OX3	flavin-monooxygenase glucosinolate S-oxygenase 3	121.562	3.35131	1.61136e-07	1.55163e-06	up	0
AT1G04580	AAO4	aldehyde oxidase 4	58.9372	2.18851	4.91029e-06	2.3618e-05	up	0		AT4G07190	0	#N/A	42.6198	2.12153	0.00650596	0.0183742	up	0		AT2G30750	CYP71A12	cytochrome P450, family 71, subfamily A, polypeptide 12	437.926	1.53445	0.000478251	0.00206723	up	0
AT4G21550	VAL3	VP1/ABI3-like 3	296.959	1.44377	4.0302e-06	1.97104e-05	up	0		AT2G30690	MYOB4	Protein of unknown function, DUF593	21.679	2.66797	0.00514841	0.0149855	up	0		AT1G79890	0	RAD3-like DNA-binding helicase protein	128.753	1.84489	0.00032327	0.00146559	up	0
AT5G08150	SOB5	suppressor of phytochrome b 5	474.443	1.58269	6.93417e-19	1.40614e-17	up	0		AT5G62970	0	Protein with RNI-like/FBD-like domains	5.54191	5.83276	0.00167917	0.00558941	up	0		AT2G40220	ABI4	Integrase-type DNA-binding superfamily protein	145.232	4.07761	1.7373e-22	1.22083e-20	up	0
AT4G04830	MSRB5	methionine sulfoxide reductase B5	1834.85	2.31626	3.49147e-47	3.69807e-45	up	0		AT5G52760	HIPP14	Copper transport protein family	90.8156	1.7726	0.0154087	0.0385615	up	0		AT3G46230	HSP17.4A	heat shock protein 17.4	566.076	5.23458	5.32515e-28	6.44158e-26	up	0
AT1G36940	0	0	700.555	1.0892	7.79399e-10	6.47781e-09	up	0		AT3G43250	0	Family of unknown function (DUF572)	31.6471	3.94182	2.91281e-08	2.52837e-07	up	0		AT5G49330	MYB111	myb domain protein 111	81.2562	1.35099	0.0162286	0.0432561	up	0
ATMG00890	ORF106D	0	8.54668	2.31283	0.0218429	0.0482112	up	0		AT1G27730	ZAT10	salt tolerance zinc finger	2188.19	1.93795	2.11952e-05	0.000109721	up	0		AT1G22980	0	0	156.676	1.54588	1.09836e-05	7.14434e-05	up	0
AT4G23493	0	0	690.287	2.27012	4.15064e-39	3.06597e-37	up	0		AT4G25430	0	0	4.27348	5.45983	0.00520918	0.0151385	up	0		AT1G80430	0	pre-tRNA	19.0129	3.50224	0.000184669	0.000893543	up	0
AT4G23720	0	Protein of unknown function (DUF1191)	55.6348	2.30667	3.2928e-05	0.000136859	up	0		AT5G38240	0	Protein kinase family protein	129.601	1.39646	9.14986e-08	7.31591e-07	up	0		AT1G17232	0	0	200.841	1.32283	0.00714918	0.0215664	up	0
AT5G39330	0	Protein of unknown function (DUF1163)	70.2809	1.58504	5.63015e-05	0.000224017	up	0		AT5G37410	0	Family of unknown function (DUF577)	372.478	1.27221	2.44887e-14	4.68212e-13	up	0		AT3G50800	0	0	338.907	1.40783	0.000637569	0.00265689	up	0
AT4G25810	XTH23	xyloglucan endotransglycosylase 6	15034.6	2.6635	3.06587e-85	1.33194e-82	up	0		AT4G10250	HSP22.0	HSP20-like chaperones superfamily protein	145.795	5.45225	1.16339e-05	6.35325e-05	up	0		AT5G38565	0	F-box/FBD-like domains containing protein	218.663	1.0804	2.97901e-06	2.21263e-05	up	0
AT1G64100	0	pentatricopeptide (PPR) repeat-containing protein	13.4688	2.11279	0.00693583	0.0176403	up	0		AT4G24380	0	0	509.543	1.16194	4.90097e-12	7.07906e-11	up	0		AT5G02490	MED37D	Heat shock protein 70 (Hsp 70) family protein	1790.04	1.3978	1.93061e-08	2.19967e-07	up	0
AT2G07669	0	0	61.8013	2.52051	4.13223e-09	3.12995e-08	up	0		AT1G07143	0	#N/A	4.23111	4.42517	0.0162968	0.0403953	up	0		AT1G54773	0	#N/A	95.711	1.9176	2.8093e-09	3.70018e-08	up	0
AT2G07667	0	0	158.212	1.86918	5.46631e-09	4.07541e-08	up	0		AT2G39510	0	nodulin MtN21 /EamA-like transporter family protein	90.6175	1.18967	0.00227737	0.00730859	up	0		AT1G06002	0	0	518.922	12.4816	1.57358e-25	1.48872e-23	up	0
AT2G07665	0	#N/A	178.109	1.96986	5.15308e-18	9.86435e-17	up	0		ATMG01310	ORF136B	0	10.8088	2.20187	0.0191665	0.0464753	up	0		AT3G06640	0	PAS domain-containing protein tyrosine kinase family protein	177.857	1.01652	0.000772201	0.00312713	up	0
AT2G07662	0	#N/A	543.005	1.26568	3.09899e-18	6.02225e-17	up	0		AT2G45930	0	0	45.0934	2.4338	1.48015e-05	7.92509e-05	up	0		AT1G66400	CML23	calmodulin like 23	467.945	1.20889	0.000131592	0.000661832	up	0
AT2G07661	0	#N/A	34.009	1.93918	0.000399056	0.00135281	up	0		AT3G13850	LBD22	LOB domain-containing protein 22	53.0371	1.50037	0.00393492	0.0118305	up	0		AT1G33612	0	Leucine-rich repeat (LRR) family protein	294.533	1.10042	6.33814e-09	7.87055e-08	up	0
AT1G45234	0	pre-tRNA	43.6206	1.82617	0.00012217	0.000456881	up	0		AT5G47990	CYP705A5	cytochrome P450, family 705, subfamily A, polypeptide 5	6025.11	2.66372	2.83567e-05	0.000143028	up	0		ATMG00970	ORF117	0	37.9417	1.60098	0.00628282	0.0194327	up	0
AT3G06260	GATL4	galacturonosyltransferase-like 4	134.708	1.2982	2.21725e-07	1.31283e-06	up	0		AT2G34220	MEE20	Protein with domains of unknown function (DUF627 and DUF629)	81.5429	1.25835	7.24896e-05	0.000336742	up	0		AT4G14270	CID2	0	5287.08	1.17129	4.56095e-25	4.12249e-23	up	0
AT1G30040	GA2OX2	gibberellin 2-oxidase	811.163	2.00105	1.55236e-12	1.75674e-11	up	0		AT1G20310	0	0	116.728	1.79518	8.92636e-05	0.000406309	up	0		AT1G69970	CLE26	CLAVATA3/ESR-RELATED 26	149.307	1.41339	1.55512e-09	2.13502e-08	up	0
AT1G14642	0	0	43.6249	1.13774	0.0104174	0.0252878	up	0		AT5G13080	WRKY75	WRKY DNA-binding protein 75	881.085	1.09455	1.71266e-10	2.04772e-09	up	0		AT2G35950	EDA12	embryo sac development arrest 12	268.23	1.01033	7.57221e-07	6.38387e-06	up	0
AT5G25290	0	F-box family protein with a domain of unknown function (DUF295)	20.159	3.10243	0.000521196	0.00172512	up	0		AT1G28370	ERF11	ERF domain protein 11	185.36	1.20493	0.00654347	0.0184559	up	0		AT5G52300	LTI65	CAP160 protein	9035.95	2.04764	0.0112213	0.0316329	up	0
AT4G01930	0	Cysteine/Histidine-rich C1 domain family protein	73.7741	1.21799	0.000418225	0.00141182	up	0		AT2G07806	0	0	56.2116	1.80988	0.00011684	0.000518721	up	0		AT3G54810	GATA8	Plant-specific GATA-type zinc finger transcription factor family protein	5333.56	1.15686	2.68614e-11	4.85944e-10	up	0
AT3G23480	0	Cyclopropane-fatty-acyl-phospholipid synthase	164.578	1.83788	9.02265e-07	4.8484e-06	up	0		AT3G20420	RTL2	RNAse THREE-like protein 2	249.294	1.39162	1.20777e-08	1.11168e-07	up	0		AT2G41010	CAMBP25	calmodulin (CAM)-binding protein of 25 kDa	3108.22	1.02545	1.99562e-10	3.15279e-09	up	0
AT3G13680	0	F-box and associated interaction domains-containing protein	119.977	3.44807	1.70553e-22	4.60655e-21	up	0		AT4G01010	CNGC13	cyclic nucleotide-gated channel 13	1009.77	1.33756	1.10459e-09	1.18236e-08	up	0		AT4G07190	0	#N/A	42.9965	2.4651	2.9117e-06	2.16963e-05	up	0
AT5G58360	OFP3	ovate family protein 3	174.317	1.18113	0.00016237	0.000592688	up	0		AT1G73690	CDKD-1	cyclin-dependent kinase D1;1	366.983	1.02807	1.46003e-08	1.32962e-07	up	0		AT2G30690	MYOB4	Protein of unknown function, DUF593	30.9145	2.61203	0.000235621	0.00110917	up	0
AT1G02340	HFR1	basic helix-loop-helix (bHLH) DNA-binding superfamily protein	9003.22	1.92481	2.5375e-35	1.52322e-33	up	0		AT3G18250	0	Putative membrane lipoprotein	184.732	1.84871	1.14095e-08	1.0547e-07	up	0		AT5G52760	HIPP14	Copper transport protein family	49.3508	1.97959	0.00305582	0.0104662	up	0
AT4G21320	HSA32	Aldolase-type TIM barrel family protein	4324.6	1.69915	4.31984e-37	2.88349e-35	up	0		AT1G34180	anac016	NAC domain containing protein 16	990.712	1.0341	3.83965e-20	1.31673e-18	up	0		AT3G43250	0	Family of unknown function (DUF572)	19.9929	3.57479	0.00070721	0.00290226	up	0
AT4G12545	AIR1B	Bifunctional inhibitor/lipid-transfer protein/seed storage 2S albumin superfamily protein	2166.84	2.32473	3.69356e-05	0.00015195	up	0		AT1G24020	MLP423	MLP-like protein 423	798.89	1.26713	4.22616e-06	2.52296e-05	up	0		AT1G27730	ZAT10	salt tolerance zinc finger	2610.4	2.52243	1.4095e-06	1.1251e-05	up	0
AT1G03470	NET3A	Kinase interacting (KIP1-like) family protein	2381.02	1.28702	5.16714e-23	1.46671e-21	up	0		AT3G13061	0	other RNA	86.5781	1.47269	4.29675e-05	0.000209541	up	0		AT4G10250	HSP22.0	HSP20-like chaperones superfamily protein	118.369	5.90551	2.81064e-27	3.12045e-25	up	0
AT4G13395	DVL10	ROTUNDIFOLIA like 12	157.454	1.45801	0.0184332	0.0416501	up	0		AT5G25980	TGG2	glucoside glucohydrolase 2	12597.8	1.21199	0.00166231	0.00554334	up	0		AT4G24380	0	0	423.388	1.30591	7.4598e-10	1.07261e-08	up	0
AT1G28765	0	#N/A	643.591	2.497	2.26548e-21	5.63776e-20	up	0		AT3G05360	RLP30	receptor like protein 30	1687.26	1.18888	2.25037e-14	4.31221e-13	up	0		AT2G01770	VIT1	vacuolar iron transporter 1	25.5706	2.03134	0.00334072	0.0113144	up	0
AT4G36700	0	RmlC-like cupins superfamily protein	612.493	1.66407	8.28846e-06	3.83593e-05	up	0		AT1G67370	ASY1	DNA-binding HORMA family protein	123.48	1.82133	5.30409e-10	5.90581e-09	up	0		AT2G35200	0	0	39.7148	1.16889	0.0165049	0.0438676	up	0
AT5G40020	0	Pathogenesis-related thaumatin superfamily protein	585.218	1.02576	0.000174883	0.000635019	up	0		AT4G22610	0	Bifunctional inhibitor/lipid-transfer protein/seed storage 2S albumin superfamily protein	354.569	2.22594	1.12149e-10	1.37341e-09	up	0		AT2G19320	0	0	27.4709	5.75292	9.40331e-08	9.44371e-07	up	0
AT3G09745	0	#N/A	480.795	1.03121	1.01879e-07	6.34289e-07	up	0		AT4G23130	CRK5	cysteine-rich RLK (RECEPTOR-like protein kinase) 5	174.122	1.66865	0.000436575	0.00169203	up	0		AT2G45930	0	0	45.5456	1.43004	0.000555626	0.0023548	up	0
AT4G16270	PER40	Peroxidase superfamily protein	210.587	2.45707	1.24701e-13	1.58628e-12	up	0		AT3G03470	CYP89A9	cytochrome P450, family 87, subfamily A, polypeptide 9	26060.3	1.1684	8.5384e-30	6.60354e-28	up	0		AT3G13850	LBD22	LOB domain-containing protein 22	47.4338	1.58961	0.00169748	0.00625722	up	0
AT1G45616	AtRLP6	receptor like protein 6	379.842	2.57872	1.07665e-11	1.12045e-10	up	0		AT3G24463	0	#N/A	126.113	1.09086	5.35164e-05	0.000256106	up	0		AT5G47990	CYP705A5	cytochrome P450, family 705, subfamily A, polypeptide 5	6395.98	2.41015	4.04041e-22	2.71377e-20	up	0
AT4G11370	RHA1A	RING-H2 finger A1A	77.8264	1.0609	0.00557357	0.0145185	up	0		AT5G42590	CYP71A16	cytochrome P450, family 71, subfamily A, polypeptide 16	2991.52	2.12455	4.92857e-05	0.000237519	up	0		AT2G34220	MEE20	Protein with domains of unknown function (DUF627 and DUF629)	64.4262	1.5533	2.07453e-05	0.000126006	up	0
AT5G13660	0	0	958.421	1.14855	3.1198e-22	8.20172e-21	up	0		AT2G44470	BGLU29	beta glucosidase 29	171.735	3.91149	0.00586759	0.0167886	up	0		AT1G20310	0	0	76.3249	2.34434	2.05281e-11	3.77264e-10	up	0
AT5G19110	0	Eukaryotic aspartyl protease family protein	172.712	1.80531	0.00123439	0.00375015	up	0		AT2G01175	0	0	74.4955	1.11197	0.000665933	0.00246804	up	0		AT1G28370	ERF11	ERF domain protein 11	302.663	1.64757	0.0006814	0.00281202	up	0
AT2G16700	ADF5	actin depolymerizing factor 5	2595.82	1.36453	1.70678e-55	2.61965e-53	up	0		AT5G20440	MOB2A	Mob1/phocein family protein	3.77776	5.27929	0.0114729	0.0299842	up	0		AT2G07806	0	0	62.6233	1.39086	0.0013076	0.00499891	up	0
AT1G48400	0	F-box/RNI-like/FBD-like domains-containing protein	86.1888	2.13805	3.53604e-08	2.36956e-07	up	0		AT5G24280	GMI1	gamma-irradiation and mitomycin c induced 1	3219.24	1.00265	4.4069e-08	3.71507e-07	up	0		AT3G20420	RTL2	RNAse THREE-like protein 2	215.628	1.44627	6.04713e-08	6.26192e-07	up	0
AT5G37990	0	S-adenosyl-L-methionine-dependent methyltransferases superfamily protein	897.108	2.80945	0.00874621	0.0216748	up	0		AT2G46790	APRR9	pseudo-response regulator 9	966.607	1.8101	4.82246e-23	2.1943e-21	up	0		AT4G01010	CNGC13	cyclic nucleotide-gated channel 13	915.578	1.12496	1.2844e-05	8.22245e-05	up	0
AT2G20560	0	DNAJ heat shock family protein	1800.87	2.24858	7.54931e-88	3.45543e-85	up	0		AT2G27080	NHL13	Late embryogenesis abundant (LEA) hydroxyproline-rich glycoprotein family	4407.07	1.67935	2.44694e-18	7.00207e-17	up	0		AT1G73690	CDKD-1	cyclin-dependent kinase D1;1	261.96	1.2176	2.34048e-09	3.1319e-08	up	0
AT3G54940	RD19D	Papain family cysteine protease	1741.33	1.78887	0.0179799	0.0407497	up	0		AT1G33100	DTX20	MATE efflux family protein	69.5955	1.2238	0.00215077	0.00695079	up	0		AT3G18250	0	Putative membrane lipoprotein	146.923	2.38188	2.99053e-09	3.91766e-08	up	0
AT1G77950	AGL67	AGAMOUS-like 67	148.162	5.37384	4.94834e-17	8.68058e-16	up	0		AT1G67000	LRK10L-2.8	Protein kinase superfamily protein	36.8366	8.57131	2.34975e-10	2.75446e-09	up	0		AT1G34180	anac016	NAC domain containing protein 16	661.61	1.11969	8.68222e-06	5.76933e-05	up	0
AT4G21020	0	Late embryogenesis abundant protein (LEA) family protein	1052.77	2.01436	0.00112381	0.00344504	up	0		AT3G32030	TPS30	Terpenoid cyclases/Protein prenyltransferases superfamily protein	39.9692	-2.77728	1.6508e-06	1.0634e-05	0	down		AT5G25980	TGG2	glucoside glucohydrolase 2	7229.16	1.08797	0.000177103	0.000861386	up	0
AT1G75600	0	Histone superfamily protein	15.1811	2.52134	0.0126134	0.0298693	up	0		AT2G14580	PRB1	basic pathogenesis-related protein 1	119.175	-2.90276	9.35668e-15	1.86367e-13	0	down		AT3G06515	0	#N/A	14.1829	2.62846	0.000707173	0.00290226	up	0
AT1G49720	ABF1	abscisic acid responsive element-binding factor 1	675.852	1.07938	6.03973e-19	1.22865e-17	up	0		AT1G55290	F6'H2	2-oxoglutarate (2OG) and Fe(II)-dependent oxygenase superfamily protein	23.4296	-2.03793	0.00466164	0.013749	0	down		AT1G67370	ASY1	DNA-binding HORMA family protein	75.6943	2.29542	2.72612e-08	3.02386e-07	up	0
AT1G68360	GIS3	C2H2 and C2HC zinc fingers superfamily protein	294.286	1.91304	1.00373e-17	1.87246e-16	up	0		AT3G15360	ATHM4	thioredoxin M-type 4	19934.6	-1.10253	4.74085e-78	3.69988e-75	0	down		AT4G22610	0	Bifunctional inhibitor/lipid-transfer protein/seed storage 2S albumin superfamily protein	332.93	2.49947	7.23267e-09	8.91761e-08	up	0
AT3G27440	UKL5	uridine kinase-like 5	457.131	2.52599	8.46677e-45	8.18944e-43	up	0		AT4G40090	AGP3	arabinogalactan protein 3	644.818	-2.44297	0.000220182	0.000914755	0	down		AT4G23130	CRK5	cysteine-rich RLK (RECEPTOR-like protein kinase) 5	144.408	1.58351	2.78248e-06	2.08793e-05	up	0
AT3G48770	0	DNA binding;ATP binding	115.49	1.38789	0.000302596	0.00105026	up	0		AT1G27740	BHLH54	root hair defective 6-like 4	60.0702	-1.00074	0.0200548	0.0482792	0	down		AT3G03470	CYP89A9	cytochrome P450, family 87, subfamily A, polypeptide 9	14341.5	1.2226	1.8917e-40	6.13263e-38	up	0
AT2G46455	0	OxaA/YidC-like membrane insertion protein	33.4014	1.63682	0.00068699	0.00221077	up	0		AT1G76240	0	Arabidopsis protein of unknown function (DUF241)	331.403	-2.21795	6.93508e-36	8.9303e-34	0	down		AT1G06420	0	0	76.348	1.154	0.0115987	0.0325099	up	0
AT5G59490	0	Haloacid dehalogenase-like hydrolase (HAD) superfamily protein	189.205	1.18726	2.39551e-07	1.41089e-06	up	0		AT4G02850	0	phenazine biosynthesis PhzC/PhzF family protein	331.226	-1.80896	2.82951e-05	0.000142773	0	down		AT5G42590	CYP71A16	cytochrome P450, family 71, subfamily A, polypeptide 16	2269.85	1.82729	0.000205842	0.000982111	up	0
AT1G15700	ATPC2	ATPase, F1 complex, gamma subunit protein	8.0569	6.3442	0.00227491	0.00652901	up	0		AT3G57510	ADPG1	Pectin lyase-like superfamily protein	158.913	-3.80261	1.96431e-14	3.77247e-13	0	down		AT2G01175	0	0	61.1048	1.07123	0.00408073	0.0134334	up	0
AT5G44582	0	0	166.059	1.11156	0.000420705	0.00141944	up	0		AT4G08400	0	Proline-rich extensin-like family protein	494.112	-3.02109	6.33099e-06	3.64925e-05	0	down		AT5G24215	0	#N/A	11.7445	2.50075	0.0157791	0.0422524	up	0
AT2G29300	0	NAD(P)-binding Rossmann-fold superfamily protein	1034.74	1.58296	3.80305e-20	8.58097e-19	up	0		AT3G46900	COPT2	copper transporter 2	360.483	-2.0656	6.0791e-24	2.94288e-22	0	down		AT3G46170	0	NAD(P)-binding Rossmann-fold superfamily protein	22.6418	1.96083	0.00572041	0.0179507	up	0
AT3G18550	BRC1	TCP family transcription factor	255.464	1.45197	1.76091e-05	7.71943e-05	up	0		AT1G65200	0	Ubiquitin carboxyl-terminal hydrolase-related protein	18.7688	-3.81044	0.00327212	0.0100537	0	down		AT2G46790	APRR9	pseudo-response regulator 9	666.592	1.73336	3.32581e-15	1.01206e-13	up	0
AT1G33170	0	S-adenosyl-L-methionine-dependent methyltransferases superfamily protein	1226.65	1.6889	6.22876e-33	3.31236e-31	up	0		AT4G18340	0	Glycosyl hydrolase superfamily protein	1530.13	-1.06323	1.5067e-29	1.14128e-27	0	down		AT2G27080	NHL13	Late embryogenesis abundant (LEA) hydroxyproline-rich glycoprotein family	4228.88	2.02364	6.06169e-23	4.50715e-21	up	0
AT5G49850	JAL46	Mannose-binding lectin superfamily protein	513.285	1.22109	1.32225e-08	9.35983e-08	up	0		AT2G18640	GGPP4	geranylgeranyl pyrophosphate synthase 4	12.392	-2.62951	0.00612437	0.0174342	0	down		AT1G15010	0	0	1689.96	1.52499	4.80279e-23	3.66066e-21	up	0
AT4G31351	0	0	329.618	1.12349	5.11519e-07	2.84904e-06	up	0		AT5G15780	0	Pollen Ole e 1 allergen and extensin family protein	49660.1	-1.34448	5.9351e-19	1.81105e-17	0	down		AT1G33100	DTX20	MATE efflux family protein	66.2968	1.54573	3.13196e-06	2.31459e-05	up	0
AT1G49938	0	0	61.6472	1.60905	4.71859e-05	0.000190318	up	0		AT1G30870	PER7	Peroxidase superfamily protein	482.726	-2.32082	9.3502e-11	1.15716e-09	0	down		AT1G67000	LRK10L-2.8	Protein kinase superfamily protein	48.6014	6.59546	5.37041e-12	1.06159e-10	up	0
AT3G53250	0	SAUR-like auxin-responsive protein family	293.388	1.56391	4.23006e-16	6.7978e-15	up	0		AT4G11393	0	Defensin-like (DEFL) family protein	16.9373	-5.78899	1.09934e-05	6.03698e-05	0	down		ATMG00220	COB	apocytochrome b	228.095	1.01294	0.00013844	0.00069217	up	0
AT4G19865	0	Galactose oxidase/kelch repeat superfamily protein	649.796	1.06303	2.65314e-08	1.80769e-07	up	0		AT3G47070	0	0	13758.5	-1.06368	4.25154e-31	3.66202e-29	0	down		AT4G09820	TT8	basic helix-loop-helix (bHLH) DNA-binding superfamily protein	18.681	-2.37696	0.00158403	0.00589531	0	down
ATMG00580	NAD4	NADH dehydrogenase subunit 4	908.001	1.74294	2.63734e-55	4.02382e-53	up	0		AT1G30850	RSH4	root hair specific 4	32.8211	-1.85419	0.00268344	0.00844753	0	down		AT3G53260	PAL2	phenylalanine ammonia-lyase 2	18034.5	-1.14078	6.25751e-09	7.77837e-08	0	down
[truncated: 1,662 more rows]
