# Supplementary material for: CUL3LRB E3 ubiquitin ligases control thermosensory growth in Arabidopsis by differentially regulating HY5 and PIF4 protein stability
Source: Sci Adv. 2026 Mar 6;12(10):eaec7817. doi: 10.1126/sciadv.aec7817 (PMC12965291; doi:10.1126/sciadv.aec7817)
Supplement: Supplementary file 2 — Datasets S1 and S2 [file sciadv.aec7817_datasets_s1_and_s2.zip › aec7817_data_s2.xlsx]

## Sheet: Sheet1
Dataset S2. Gene ontology analysis of differentially expressed genes in Col-0, lrb123 and pif4 genotypes in response to warm temperature (27°C).
C2vsC7_up				C2vsC7_down				L2vsL7_up				L2vsL7_down				P42vsP47_up				P42vsP47_down
Description	#genes	p-value		Description	#genes	p-value		Description	#genes	p-value		Description	#genes	p-value		Description	#genes	p-value		Description	#genes	p-value
response to heat	31	1.0139e-12		photosynthesis	35	8.0763e-19		response to heat	39	2.9221e-21		plant-type cell wall organization	25	2.9651e-17		response to heat	34	2.3783e-16		photosynthesis	22	2.6001e-12
response to hydrogen peroxide	16	9.0601e-11		photosynthesis, light reaction	20	1.4372e-11		response to temperature stimulus	49	1.3805e-11		cell wall organization	34	2.3063e-16		response to temperature stimulus	54	6.0821e-14		photosynthesis, light reaction	13	3.7984e-08
response to temperature stimulus	51	9.849e-11		plant-type cell wall organization	21	1.4616e-10		response to hydrogen peroxide	16	1.464e-11		cell wall organization or biogenesis	40	1.9137e-14		response to stimulus	239	2.498e-13		response to stimulus	147	5.8221e-08
response to chemical stimulus	145	4.6571e-09		cell wall organization	31	1.6698e-10		response to high light intensity	14	4.4789e-09		plant-type cell wall organization or biogenesis	26	1.9491e-12		response to stress	158	2.6773e-13		photosynthetic electron transport in photosystem I	7	1.116e-07
response to stimulus	235	3.2459e-08		generation of precursor metabolites and energy	32	4.9716e-09		response to chemical stimulus	130	1.3929e-08		plant-type cell wall modification	13	7.2575e-09		response to hydrogen peroxide	16	2.1204e-11		photosynthetic electron transport chain	8	4.3746e-07
response to reactive oxygen species	16	1.3671e-07		response to stimulus	229	7.1303e-09		response to oxidative stress	34	1.495e-08		cell wall modification	20	5.0636e-08		response to chemical stimulus	142	3.5841e-11		response to red light	11	4.8937e-07
response to endogenous stimulus	80	1.4742e-07		photosynthetic electron transport chain	11	1.1032e-08		response to reactive oxygen species	16	2.5299e-08		plant-type cell wall loosening	9	3.6855e-06		response to chitin	23	5.3535e-10		generation of precursor metabolites and energy	20	2.5806e-06
response to high light intensity	13	1.821e-07		response to light stimulus	51	6.7743e-08		response to light intensity	17	3.6432e-08		cell wall modification involved in multidimensional cell growth	8	5.4488e-06		defense response	66	2.6712e-09		organic substance metabolic process	5	2.747e-06
response to oxidative stress	34	2.7682e-07		photosynthetic electron transport in photosystem I	8	1.8126e-07		response to stress	136	5.2258e-08		cellular glucan metabolic process	15	1.0407e-05		response to organic substance	93	2.9541e-09		carbon fixation	5	2.747e-06
response to organic substance	92	5.5761e-07		response to radiation	51	2.0162e-07		response to chitin	19	2.8703e-07		glucan metabolic process	15	1.4579e-05		response to high light intensity	14	6.1436e-09		response to far red light	9	2.7964e-06
response to stress	143	1.6895e-06		pigment biosynthetic process	16	8.9062e-07		response to stimulus	207	3.1002e-07		plant-type cell wall modification involved in multidimensional cell growth	7	3.2804e-05		response to endogenous stimulus	77	2.2517e-08		response to light stimulus	33	3.2611e-06
response to hormone stimulus	70	4.9859e-06		cell wall organization or biogenesis	33	9.1538e-07		response to organic substance	80	6.0213e-06		response to stimulus	160	3.4685e-05		response to abscisic acid stimulus	36	3.023e-08		response to radiation	33	6.7691e-06
response to light intensity	15	5.7646e-06		oxidation reduction	22	1.0952e-06		jasmonic acid metabolic process	7	5.8552e-05		multidimensional cell growth	9	3.9937e-05		response to reactive oxygen species	16	3.5701e-08		xanthophyll biosynthetic process	4	1.1537e-05
response to abiotic stimulus	95	1.4264e-05		organic substance metabolic process	6	1.148e-06		response to carbohydrate stimulus	21	7.8803e-05		response to oxidative stress	23	4.9596e-05		response to light intensity	17	5.2171e-08		xanthophyll metabolic process	5	1.6015e-05
response to abscisic acid stimulus	30	0.00010618		carbon fixation	6	1.148e-06		multi-organism process	55	8.5903e-05		cellular polysaccharide metabolic process	16	5.2788e-05		response to water	29	5.8186e-08		glycine catabolic process	4	5.1303e-05
thalianol metabolic process	3	0.00014474		response to red light	13	1.8922e-06		thalianol metabolic process	3	0.00010023		photosynthesis	14	7.4055e-05		response to abiotic stimulus	97	6.1563e-08		serine family amino acid catabolic process	4	5.1303e-05
red or far-red light signaling pathway	9	0.0002258		plant-type cell wall organization or biogenesis	21	2.2198e-06		jasmonic acid biosynthetic process	6	0.00021992		cell growth	22	9.0499e-05		response to water deprivation	28	8.5052e-08		response to abiotic stimulus	59	6.8535e-05
cellular response to red or far red light	9	0.0002258		pigment metabolic process	17	2.7909e-06		oxylipin metabolic process	7	0.00029194		glycine catabolic process	4	0.00011548		response to oxidative stress	32	2.8621e-07		pigment metabolic process	11	9.7885e-05
response to water	23	0.00026676		photosynthesis, light harvesting	8	4.3763e-06		reproductive cellular process	16	0.00029806		serine family amino acid catabolic process	4	0.00011548		multi-organism process	63	7.5621e-07		glycine decarboxylation via glycine cleavage system	3	0.00010553
respiratory electron transport chain	7	0.00029585		electron transport chain	12	1.6937e-05		triterpenoid metabolic process	5	0.00030299		cellular cell wall organization	4	0.00011548		regulation of transcription, DNA-dependent	69	2.2223e-06		response to blue light	8	0.00011197
response to water deprivation	22	0.00037326		response to far red light	10	2.5789e-05		secondary metabolic process	30	0.0003801		cellular carbohydrate metabolic process	32	0.00014238		regulation of RNA metabolic process	69	2.5271e-06		tetraterpenoid metabolic process	6	0.00015384
oxidative phosphorylation	10	0.00044618		response to oxidative stress	28	4.8901e-05		tricyclic triterpenoid metabolic process	3	0.00038697		response to red light	9	0.00014802		response to hormone stimulus	66	2.6371e-06		carotenoid metabolic process	6	0.00015384
seed oilbody biogenesis	3	0.00055619		trichoblast differentiation	10	4.9781e-05		response to jasmonic acid stimulus	17	0.00053407		glycine metabolic process	5	0.00015073		response to carbohydrate stimulus	24	3.8437e-06		response to stress	83	0.00015561
tricyclic triterpenoid metabolic process	3	0.00055619		root epidermal cell differentiation	11	5.1862e-05		pollen-pistil interaction	7	0.00055739		glycine decarboxylation via glycine cleavage system	3	0.00019614		response to other organism	48	1.503e-05		electron transport chain	8	0.00025295
cellular response to radiation	9	0.00066168		lipid transport	19	5.4129e-05		response to endogenous stimulus	60	0.00056903		organic substance metabolic process	4	0.00020177		response to fungus	21	1.7001e-05		photosynthesis, light harvesting	5	0.00032868
cellular response to light stimulus	9	0.00066168		lipid localization	20	8.1434e-05		heat acclimation	5	0.00061159		carbon fixation	4	0.00020177		response to biotic stimulus	49	2.0894e-05		tetraterpenoid biosynthetic process	5	0.00032868
lipid storage	5	0.0010663		response to abiotic stimulus	88	8.2213e-05		oxylipin biosynthetic process	6	0.00065108		regulation of cell size	22	0.00020522		cold acclimation	7	3.5333e-05		carotenoid biosynthetic process	5	0.00032868
				xanthophyll biosynthetic process	4	8.6535e-05		pollination	16	0.00087782		regulation of cellular component size	22	0.00021696		secondary metabolic process	33	5.1479e-05		pigment biosynthetic process	9	0.00044688
				chlorophyll metabolic process	9	0.00010418		recognition of pollen	6	0.0010286		regulation of anatomical structure size	22	0.00021696		lipid storage	6	6.1256e-05		oxidation reduction	12	0.00083617
				response to stress	128	0.00011064		cell recognition	6	0.0010286		polysaccharide metabolic process	16	0.00022588		rhythmic process	10	8.7219e-05		glycine metabolic process	4	0.00084563
				porphyrin metabolic process	11	0.00016921		response to biotic stimulus	42	0.001179		carbohydrate metabolic process	49	0.00024218		circadian rhythm	10	8.7219e-05		chlorophyll metabolic process	6	0.0010068
				xanthophyll metabolic process	5	0.000184		defense response	47	0.0012722		developmental growth involved in morphogenesis	17	0.00036476		thalianol metabolic process	3	0.00010797		cellular cell wall organization	3	0.0013498
				response to cold	26	0.00020068		response to wounding	15	0.001336		unidimensional cell growth	17	0.00036476		sulfur metabolic process	20	0.00013018		protein repair	3	0.0013498
				chlorophyll biosynthetic process	7	0.00022026		regulation of transcription	93	0.0014247		response to chemical stimulus	90	0.000428		glycosinolate metabolic process	9	0.00023038		photosystem II repair	3	0.0013498
				cell wall modification	17	0.00022378						photosynthesis, light reaction	9	0.00048989		glucosinolate metabolic process	9	0.00023038
				tetrapyrrole metabolic process	11	0.00022903						glucan biosynthetic process	9	0.00055164		S-glycoside metabolic process	9	0.00023038
				porphyrin biosynthetic process	9	0.00027827						cellulose biosynthetic process	6	0.00069761		response to jasmonic acid stimulus	18	0.00024639
				quinone cofactor biosynthetic process	5	0.00028669						cellular carbohydrate biosynthetic process	16	0.0007175		oxylipin metabolic process	7	0.00033946
				quinone cofactor metabolic process	5	0.00028669						xanthophyll metabolic process	4	0.00072516		tricyclic triterpenoid metabolic process	3	0.00041647
				tetraterpenoid metabolic process	7	0.00036316						growth	22	0.00074355		glycosinolate biosynthetic process	7	0.00042471
				carotenoid metabolic process	7	0.00036316						xanthophyll biosynthetic process	3	0.0009274		glucosinolate biosynthetic process	7	0.00042471
				protein repair	4	0.00037236						cellulose metabolic process	6	0.0011842		S-glycoside biosynthetic process	7	0.00042471
				photosystem II repair	4	0.00037236						generation of precursor metabolites and energy	17	0.0012092		regulation of transcription	98	0.00043161
				root morphogenesis	14	0.00040909						cell morphogenesis	19	0.0014362		regulation of macromolecule biosynthetic process	99	0.00064837
				tetraterpenoid biosynthetic process	6	0.0004411						developmental growth	17	0.0015011		oxylipin biosynthetic process	6	0.00074184
				carotenoid biosynthetic process	6	0.0004411						response to light stimulus	30	0.0017343		lipid localization	17	0.0010254
				glycine decarboxylation via glycine cleavage system	3	0.00048237						photosynthetic electron transport in photosystem I	4	0.00183		regulation of nucleobase, nucleoside, nucleotide and nucleic acid metabolic process	99	0.0010638
				tetrapyrrole biosynthetic process	9	0.00055006						photosynthetic electron transport chain	5	0.0019617		reproductive cellular process	15	0.0011552
				cell maturation	8	0.00084207						cellular polysaccharide biosynthetic process	10	0.0021205		biological regulation	190	0.001182
				trichoblast maturation	8	0.00084207						transition metal ion transport	7	0.0023064		response to cold	23	0.001262
				root hair cell differentiation	8	0.00084207						regulation of biological quality	35	0.0024314		defense response to fungus	14	0.0013598
				cell differentiation	28	0.00098264						protein repair	3	0.002456		regulation of cellular biosynthetic process	99	0.0013923
				cellular glucan metabolic process	14	0.00099206						photosystem II repair	3	0.002456		regulation of biosynthetic process	99	0.0013923
				reductive pentose-phosphate cycle	3	0.0011609										regulation of nitrogen compound metabolic process	99	0.001541
				cofactor biosynthetic process	16	0.0011958										jasmonic acid biosynthetic process	5	0.0020736
				epidermal cell differentiation	15	0.0012566										sulfur compound biosynthetic process	11	0.0025366
				glucan metabolic process	14	0.0012995										hyperosmotic response	8	0.0026641
				epidermis development	15	0.0014808
				ectoderm development	15	0.0014808
				plant-type cell wall modification	8	0.0018435
				response to chemical stimulus	112	0.0019754
				defense response	49	0.0019791
				metabolic process	386	0.0021584
				photosynthesis, dark reaction	3	0.0022352
				cell wall modification involved in multidimensional cell growth	6	0.0022684
				cellular developmental process	36	0.0022809
				response to temperature stimulus	31	0.0023479
				lipid metabolic process	45	0.0023544
