# Supplementary material for: CUL3LRB E3 ubiquitin ligases control thermosensory growth in Arabidopsis by differentially regulating HY5 and PIF4 protein stability
Source: Sci Adv. 2026 Mar 6;12(10):eaec7817. doi: 10.1126/sciadv.aec7817 (PMC12965291; doi:10.1126/sciadv.aec7817)
Supplement: Supplementary file 3 — Table S1 [file sciadv.aec7817_table_s1.zip]

Archive with 1 entries (1 files):
- aec7817_table_s1.xlsx
