# Supplementary material for: CUL3LRB E3 ubiquitin ligases control thermosensory growth in Arabidopsis by differentially regulating HY5 and PIF4 protein stability
Source: Sci Adv. 2026 Mar 6;12(10):eaec7817. doi: 10.1126/sciadv.aec7817 (PMC12965291; doi:10.1126/sciadv.aec7817)
Supplement: Supplementary file 3 — Table S1 [file sciadv.aec7817_table_s1.zip › aec7817_table_s1.xlsx]

## Sheet: Sheet1
Table S1. List of Oligonucleotides used in this study.
Primers used for RT-qPCR
CAB1	FP	CTACCGACCCAGAGGCATTC
	RP	AACTGGATCGGCCAAATGGT
CPD	FP	TTACCGCAAAGCCATCCAAG
	RP	TCCATCATCCGCCGCAAG
ELIP2	FP	TCAACGGGAGACTAGCAATG
	RP	CCGTCAGAGATCTGAGCAAA
EXP8	FP	CTCTTTCCGAAGAGTACCATGT
	RP	GTGTACGTCTCCTGCTCCTC
HB2	FP	CTAGTCTAGACATATTTTCTCTACGGATCTG
	RP	CCGTCGGCTACAAAAAGAAG
PIF4	FP	ACCTCAGAGACGGTTAAGCC
	RP	TGGAGGAGGCATGACTTGAG
PRE1	FP	GGCAATCTTCAAGTGCTCCAAGG
	RP	ACTTTCGAGGCTGATGCCTTATC
PRE5	FP	AACCACACTGTAAGTTAC
	RP	ACCGTTGATTTGAGTTAA
RBCS1A	FP	AGAGTTAACTGCATGCAGGTGTG
	RP	CCAACTCGAATTCAACACAAGG
SAUR19	FP	CTTCAAGAGCTTCATAATAATTCAAA
	RP	GAAGGAAAAAATGTTGGATCATCTT
SAUR14	FP	GATTCTCCGACAAGCCAAACT
	RP	TCTTGAAATGAAGGCTGGTCC
	FP	AACTTGAATCTTTTCATACATCTTCAGAAGA
SAUR20	RP	TAACTAGGAAGAAAAATGTTGGCTCATC
SAUR21	FP	TAAGCTTCAAAAACCTTTTCGTACA
	RP	CCAAATGTCGGATCATCATGATCA
XTR7	FP	CGGCTTGCACAGCCTCTT
	RP	TCGGTTGCCACTTGCAATT
YUC8	FP	CGTCTCAAGCTTCACCTTCC
	RP	AGCCACTGGTCTCATCGAAC
YUC9	FP	CCTCAGACGGAGAGGAGATGGAA
	RP	CCCCATAATCTCCCTCGGTAAAACA
Primers used for gateway D-Topo pENTR cloning.
M13	FP	GTAAAACGACGGCCAG
	RP	CAGGAAACAGCTATGAC
LRB1	FP	CACCATGAGAGGTTCCAATAACACCGAT
	RP	GTGCAGGTCTGAGGAACGTTT
LRB2	FP	CACCATGAGAGGTACTACTGAGAATACG
	RP	AGGATCTGTAGACCTTTTGAT
LRB3	FP	CACCATGGATCTCTCACTCTCCGGTGGT
	RP	AAGGCGGATGGAGAGATCAGC
HY5	FP	CACCATGCAGGAACAAGCGACTAG
	RP	AAGGCTTGCATCAGCATTAGAACC
Primers used for yeast two-hybrid assays
LRB1	FP-NdeI	GGAATTCCATATGAGAGGTTCCAATAACACCGATCTA
	RP-BamHI	CGCGGATCCTCAGTGCAGGTCTGAGGAA
LRB2	FP-NdeI	GGAATTCCATATGAGAGGTACTACTGAGAATACGGA
	RP-XmaI	TCCCCCCGGGCTAAGGATCTGTAGACCTTTT
HY5	FP-NdeI	GGGAATTCCATATGCAGGAACAAGCGACTAGCTCTTTTAG
	RP-BamHI	CCGGGGATCCTCAAAGGCTTGCATCAGCATTAG
HY5N77	RP-BamHI	CGGGATCCGTTTGACTTTCTCCGACAGTCGCC
HY5ΔN77	FP-EcoRI	GGAATTCCATATGAGGAAGCGAGGGAGGACACCGG
Primers used for genotyping
lrb1-1	FP	TGGCATTAACGAACCTCTTTG
	RP	GCGAGATGAACAAGAGCAAAC
lrb2-4	FP	TCAGATTCCCTCATTCCATTG
	RP	AAAACCGGAGGAATATTGGTG
lrb3-1	FP	AAAAGCGCAAAAACCCTAAAC
	RP	CATTTGTTTTTGCTCCGACTC
Primers used for recombinant protein expression
LRB1	FP-Nde1	GGAATTCCATATGAGAGGTTCCAATAACACCGATCTA
	RP-BamH1	CGCGGATCCTCAGTGCAGGTCTGAGGAA
LRB2	FP-Nde1	GGAATTCCATATGAGAGGTACTACTGAGAATACGGA
	RP-Sal1	ACGCGTCGACCTAAGGATCTGTAGACCTTTTGAT
